# Supplementary material for: B cells require DOCK8 to elicit and integrate T cell help when antigen is limiting
Source: Sci Immunol. Author manuscript; Available in PMC 2024 Aug 22. (PMC7616390; doi:10.1126/sciimmunol.add4874)
Supplement: data files S1 to S4 [file EMS198076-supplement-data_files_S1_to_S4.zip]

Archive with 4 entries (4 files):
- add4874_data_file_s1.xlsx
- add4874_data_file_s2.xlsx
- add4874_data_file_s3.xlsx
- add4874_data_file_s4.xlsx
