# Supplementary material for: B cells require DOCK8 to elicit and integrate T cell help when antigen is limiting
Source: Sci Immunol. Author manuscript; Available in PMC 2024 Aug 22. (PMC7616390; doi:10.1126/sciimmunol.add4874)
Supplement: data files S1 to S4 [file EMS198076-supplement-data_files_S1_to_S4.zip › add4874_data_file_s1.xlsx]

## Sheet: top20 Cluster_Markers
top20 Cluster_Markers using Seurat:FindAllMarkers (logFC0.1, Wilcoxon Rank Sum test)
	1	2	3	4	5	6	7	8	9	10	11	12	13	14	15	16	17	18	19
	Activated1	Activated2	EarlyGC1	EarlyGC2	DZ1	DZ2	DZ3	DZ4	LZ1	LZ2	LZ3	LZ4	LZtoPrePC_Memory	Activated_Memory	CyclingPC_PB	PC1	PC2	PC3	Tcells
	Ifit3	Ccnb2	Ighd	S100a6	Dut	Hist1h2ap	Ccnb1	Hmgb2	Rpl27a	Bcl2a1b	Aicda	Apoe	mt-Co3	Plac8	Iglv1	Derl3	Jchain	Hsp90b1	Trbc2
	Isg15	Cenpa	Klf2	S100a10	Mcm6	Hist1h2ae	Cdc20	Ccnb2	Ighd	Cd83	Tmsb10	Cd37	mt-Atp6	Ly6d	Creld2	Mzb1	Igkv5-43	Iglv1	Ms4a4b
	Ifi213	Lockd	Sell	Ahnak	Mcm3	Hist1h1b	Cenpf	Cenpa	Rps19	Basp1	Cfl1	Fcer2a	mt-Co2	Zfas1	Ssr2	Pdia4	Ighm	Rexo2	Cd3g
	Ifitm3	Birc5	Ifi203	Vim	Lig1	Pclaf	Cdk1	Hmgn2	Rpl36	Il4i1	Crip1	Rhoh	Gm42418	Sell	Rexo2	Jchain	Igkc	Jchain	Cd3d
	Slfn5	Ube2c	Cd55	Klf2	Hells	Top2a	Tpx2	Cenpe	Rps12	Egr3	Myl6	Tnfrsf13c	Cd19	Klf2	Ube2c	Ighm	Iglv1	Mzb1	Trbc1
	Irf7	Tmsb4x	S1pr1	Myadm	Pcna	Stmn1	Ube2c	Cdca8	Rps18	Egr1	S1pr2	Zbtb20	mt-Atp8	S100a10	Sdf2l1	Xbp1	Ighv3-8	Igkc	Trac
	Ifi47	Cenpe	Btg1	Lsp1	Mcm5	Tuba1b	Nusap1	Cdc20	Rplp1	Marcksl1	Basp1	Pold4	Cd22	Dnajc7	Spcs1	Ighv3-8	Ssr4	Manf	Cd8b1
	Trim30d	Cenpf	Zfp318	Sell	Pclaf	H2afx	Prc1	Cks1b	Rpl39	Rgs13	Cd24a	Cd83	Macf1	Capg	Sec61b	Sdf2l1	Xbp1	Xbp1	Cd3e
	Parp14	S100a10	Clec2i	Capg	Cdca7	Tubb5	Tuba1c	Birc5	Ly6d	Tnfrsf13c	Tnfrsf13c	Hvcn1	mt-Nd4l	Cd38	Manf	Hsp90b1	Txndc5	Txndc5	Lef1
	Rnf213	Cks1b	Mndal	S100a11	Ranbp1	Hmgb2	Ccnb2	Tpx2	Ccr6	Fcer2a	Vpreb3	Fcmr	Arhgap45	Zeb2	Hsp90b1	Ssr4	Bcl2l11	Igkv5-43	Tcf7
	Trim30a	Vim	Shisa5	Gimap4	Stmn1	H2afz	Cenpe	Cdkn3	Il4i1	Dusp2	Rhoh	Ciita	Gm26917	Gimap4	Krtcap2	Manf	Edem1	Edem1	Il7r
	Phf11b	Selenoh	BE692007	Plac8	Mcm7	Mki67	Birc5	Cenpf	Cfp	Rgs2	Top1	Sypl	Siglecg	Ccr6	Pdia6	Creld2	Trp53inp1	Pdia4	Lat
	Stat1	Ptms	Ly6d	Itga4	Mcm4	Nusap1	Cenpa	Selenoh	Btg1	Swap70	Mef2b	Basp1	Gm10800	Bhlhe41	Xbp1	Hspa5	Pdia4	Creld2	Bcl11b
	Bst2	Capg	Ripor2	Mndal	Hmgb2	Hist1h1e	Cks2	Hmgb1	Fcer2a	Stap1	Nuggc	Sorl1	AC149090.1	Ifi203	Spcs2	Dnajc3	Fam214a	Sec11c	Nkg7
	Ms4a4c	S100a11	Foxp1	Tagln2	Slbp	Ptma	H2afx	Nucks1	Gpr183	Cd180	Gsn	Pxk	Pld4	S100a11	Sub1	Pdia6	Iglc1	Spcs1	Arl4c
	Ifi209	H2afv	Add3	Sub1	Uhrf1	Birc5	Tubb4b	Blvrb	Marcks	Nfkbia	Ada	Bach2	H2-DMb1	BE692007	Sec11c	Calr	Tent5c	Fkbp11	Fyb
	Ifi203	Hmgb2	Arhgef18	Dnajc7	Siva1	Hist1h3c	Top2a	H2afz	Samsn1	Junb	Neil1	Stap1	Atp2a3	Rpl39	Mzb1	Herpud1	Hsp90b1	Sdf2l1	Ms4a6b
	Ly6a	Tmsb10	Gimap3	Ly6d	Dnmt1	Hmgn2	Arl6ip1	Cks2	Ccnd2	Ncl	Bcl6	Rgs2	Fgd2	Rps12	Igkc	Slpi	Mzb1	Sec61b	Lck
	Ifi27l2a	Ifi27l2a	Gm26740	Emp3	Ptma	Hmgb1	Mki67	Stmn1	Mir155hg	Siah2	Lst1	Mxd4	H2-Q6	Cib1	Jchain	Slc3a2	Sec11c	Hspa5	Hcst
	Plac8	Plac8	Rasgrp2	Crip1	H2afz	Dut	Hmgb2	Tubb4b	Bcl2a1b	Mif	Rraga	Rgs13	Map4k2	Ifi27l2a	Igkv5-43	Apoe	Slpi	Ssr2	AW112010
