# Supplementary material for: B cells require DOCK8 to elicit and integrate T cell help when antigen is limiting
Source: Sci Immunol. Author manuscript; Available in PMC 2024 Aug 22. (PMC7616390; doi:10.1126/sciimmunol.add4874)
Supplement: data files S1 to S4 [file EMS198076-supplement-data_files_S1_to_S4.zip › add4874_data_file_s2.xlsx]

## Sheet: DEG - WT vs DOCK8-KO GCB
Log2 fold change of 0.25 and adj.P value <0.05 (by Seurat FindMarkers function, wilcoxon Rank Sum test) between WT and CPM (WT cells were of male origina dn CPM cells of female origin. Hence, differential expression of X and Y chromosome transcripts, such as Xist, Ddx3y, Uty, Eif2s3y, Kdm5d, Rbm3, Rpl39, etc were not considered biologically relevant for analysis.)
Cluster Number	1	2	3	4	5	6	7	8	9	10	11	12	13	14	15	16	17	18	19
Cluster identity	Activated1	Activated2	EarlyGC1	EarlyGC2	DZ1	DZ2	DZ3	DZ4	LZ1	LZ2	LZ3	LZ4	LZtoPrePC_Memory	Activated_Memory	CyclingPC_PB	PC1	PC2	PC3	Tcells
	Entr1	Epb41l5	Rpl22l1	Igkc	Gm43305	Gm43305		Gm43305	Fau	AA467197	Rpl28	Rps29	H2-Eb1	Cpd	Phyhd1	Rplp0	Gm43305	Evc
		Kcnmb4	H2-Eb1	Hspa8	Tpi1	Hspa8		Hspa8	Rps9	Rpl41	Rplp0	Rplp0	mt-Co1	Gm43305	Mettl5os	Rps28	Fnbp1	Ciita
		Naip6	Hsp90ab1		Hspa8	Rplp0			Rpl18a	Rps19	Rps20	Fau	Crlf3	Rplp1	Lair1		Tnpo2	Tpk1
		Fbxl4	H2-Aa			Top2a			Rpl28	Gm43305	Rps12	Rps19	Sell	Tec	Gm48742			Fry
		2310022A10Rik	Igkc			Rplp1			Rps10	Rps16	Rps16	Rpl18a	Rps19		A330041J22Rik			Rassf4
		Stk35	Gm43305			Rps12			Hsp90ab1	Tmsb10	Rps19	Rps24			Gm26789
			Eef1a1			Hist1h1e			Hspa8	Rpl37a	Rpl41	Rpl41			Zpbp
			Rpl12			Mif			Rplp1	Zfp451	Tmem256	Rpl37			Gm47941
			Rps2			B2m			Gm43305	Abca1	Rpsa	Rps20			Olfr1369-ps1
			H2-Oa			Bptf			Rpl26	Irs2	Apoe	Rps26			Vmn1r218
			Ptpn18			Smchd1			Rpl22l1	Fdxacb1	Rpl35	Rpl27a			Tspan17
			Rpl3						Ptma	Ddt	Mybl1	Rpl37a			Gm26838
			Pfdn5						Mybbp1a	Ccr7	Cox6c	Rpl13			Uhrf1bp1
			Eef1d						Ptges3	Sh3bgrl3		Rps27a			Btnl1
			Nod1						Set			Rpl28			Mocos
									Cox4i1			Rpsa			Fam120c
									Dnajb2			Rps28			Prkab2
									St13			Rps12			Zfp395
									Eif3f			Rpl34			Sesn2
									Hsp90aa1			Rps21
									2410006H16Rik			Rpl36
									Eif5a			Rplp1
									Ighm			Rps18
									Plac8			Rps10
									Npm1			Rpl27
									Hspa5			Rpl11
									Pfdn5			Rpl32
									Dnaja1			Rps16
									Rps2			Rpl23
									Ppia			Rpl18
									Hsp90b1			Rps13
									Cox7a2l			Rpl21
									Gmfg			Rpl35
									mt-Co1			Rplp2
												Rps27
												Rpl30
												Rps9
												Apoe
												Rpl35a
												Rps15a
												Rpl19
												Rps5
												Rps23
												Rps3a1
												Rpl24
												Hspa8
												Rps7
												Rpl26
												Rps25
												Rpl22
												Rpl29
												Rps8
												Eif5
												Samhd1
												Uba52
												Rpl15
												Mxd4
												Rpl7
												Ltb
												Eif3f
												Gm10076
												Uqcrh
												Gm43305
												Set
												Dnaja1
												Chst3
												Hnrnpf
												Pold4
												Ptma
												Cd19
												Hnrnpa2b1
												Mrpl52
												Rpl36a
												Atp5g2
												Pfdn5
												Cxcr4
												Hsp90aa1
												Pou2f2
												Cst3
												Ddit4
												Ets1
												Tec
												Macf1
												AW112010
												Akap13
												A530032D15Rik
												Slc38a2
												Foxp1
												Celf2
												Ncl
												Pcmtd1
												Ifi27l2a
												Ptpn18
												Ddx5
