# Supplementary material for: B cells require DOCK8 to elicit and integrate T cell help when antigen is limiting
Source: Sci Immunol. Author manuscript; Available in PMC 2024 Aug 22. (PMC7616390; doi:10.1126/sciimmunol.add4874)
Supplement: data files S1 to S4 [file EMS198076-supplement-data_files_S1_to_S4.zip › add4874_data_file_s3.xlsx]

## Sheet: List of Reagents
Target	Clone/Hybridoma	Fluorophore	Source	Final concentration or dilution used
mouse CD45.1	A20	APC-Cy7, PE-Cy7, Pacific Blue	BioLegend	2 to 5 mg/ml
mouse CD45.2	104	FITC, APC, BV605	BioLegend	2 to 5 mg/ml
mouse/human B220	RA3-6B2	PerCP-Cy5.5, AlexaFluor (AF)700, BV605	BioLegend	0.5 to 1.5 mg/ml
mouse CD19	6D5	AF700	BioLegend	1 mg/ml
anti-HEL	HyHEL9	Pacific Blue, FITC, PerCP-Cy5.5	Antibody purified from hybridoma supernatant (Gift from Jason Cyster) and fluorophore labeled using Thermo Fisher antibody-labeling kits	1/500
mouse IgMa	MA-69, DS-1	FITC, PE, BV605	BioLegend, BD Biosciences	0.4 to 0.5 mg/ml
mouse IgDa	AMS-9.1	FITC, PE	BioLegend, BD Biosciences	2.5 mg/ml
mouse/human GL7	GL7	PE, PerCP-Cy5.5, Pacific Blue	BioLegend	1 to 2.5 mg/ml
mouse CD95	Jo2	PE-Cy7	BD Biosciences	1 mg/ml
BrdU	MoBU-1	AF647	Thermo Fisher	1/100
BrdU	3D4	AF647	BioLegend	1/50
mouse ICOS (CD278)	7E.17G9	PerCP-Cy5.5	Thermo Fisher, BioLegend	1 to 2 mg/ml
mouse PD1 (CD279)	RMP1-30	APC	Thermo Fisher, BioLegend	2 mg/ml
mouse CD25	PC61	PE, Pacific Blue	BioLegend	0.4 to 0.625 mg/ml
mouse CD69	H1.2F3	PE-Cy7, BV605	BioLegend	0.5 to 0.6 mg/ml
mouse/human CD44	IM7	FITC, Pacific Blue	Thermo Fisher, BioLegend	1 to 1.5 mg/ml
mouse CD86	GL-1	PerCP-Cy5.5, APC	Thermo Fisher, BioLegend	0.5 to 0.6 mg/ml
mouse CD83	Michel-19	AF647, PE	BioLegend	2 to 2.5 mg/ml
mouse CXCR4	L276F12	PE, BV605	BioLegend	2 to 2.5 mg/ml
mouse CD138	281-2	PE	BioLegend	2 to 4 mg/ml
mouse/human IRF4	IRF4.3E4	AF647	BioLegend	2 mg/ml
mouse/human BATF	D7C5	PE	Cell Signaling Technology	1/100
mouse ICAM1	YN1/1.7.4	AF647, APC	BioLegend	0.6 to 1.6 mg/ml
mouse ICAM2	3C4 (MIC2/4)	AF647	BioLegend	1 mg/ml
mouse SLAMF1	TC15-12F12.2	AF647	BioLegend	1 mg/ml
mouse or mouse/human BCL6	BCL-DWN, IG191E/A8	PE	Thermo Fisher, BioLegend	1 to 2.5 mg/ml
mouse IL21R	4A9	PE	BioLegend	2 mg/ml
mouse BCL2	BCL/10C4	AF488	BioLegend	1 mg/ml
human BCL2	100	AF647	BioLegend	1/20
mouse CD38	90	AF647	BioLegend	1 mg/ml
mouse OX40	OX-86	PE	BioLegend	2 mg/ml
mouse I-Ab	25-9-17	AF488	BioLegend	1.25 mg/ml
mouse I-Ak	10-3.6	PE	BioLegend	0.5 mg/ml
mouse CD3	17A2	Pacific Blue, APC-Cy7	BioLegend	0.5 to 1.5 mg/ml
mouse CD4	GK1.5, RM4-5	PE-Cy7, AF700, APC-Cy7	Thermo Fisher, BioLegend	0.5 to 1.5 mg/ml
mouse TCRVa2	B20.1	PE, APC-Cy7	Thermo Fisher, BioLegend	0.5 to 1.5 mg/ml
mouse IgD	11-26c.2a	AF647	BioLegend	2.5 mg/ml
mouse FDC-M2	FDC-M2	Biotinylated	amsbio	1/200
Ea(52-68):I-Ab	Y-Ae	FITC, Biotin	Thermo Fisher	2.5 to 5 mg/ml
HEL(46-61):I-Ak	C4H3	Conjugated to AF647	Gift from Ron Germain, Caetano Reis e Sousa, conjugated using Thermo Fisher antibody-labeling kit	1/100
mouse/rat/human Tubulin-beta 3	AA10	AF488, AF647	BioLegend	1 mg/ml
Flash Phalloidin™ Red 594	NA	Red 594	BioLegend	1/100
Streptavidin	NA	PE, APC	BioLegend	0.5 to 1.5 mg/ml
Streptavidin	NA	AF594	Thermo Fisher	1/500 to 1/1000
Goat anti-Rat IgG (H+L)	Cross-adsorbed secondary reagent	AF594	Thermo Fisher	1/500 to 1/1000
Zombie Aqua™ Fixable Viability	NA	NA	BioLegend	1/200 to 1/400
Zombie NIR™ Fixable Viability	NA	NA	BioLegend	1/200 to 1/400
SiR-actin	NA	NA	Cytoskeleton, Inc	100 to 1000 nM
ProLong Diamond Antifade Mountant	NA	NA	Thermo Fisher	As recommended by manufacturer
ProLong Glass Antifade Mountant	NA	NA	Thermo Fisher	As recommended by manufacturer
Note: Some Thermo Fisher reagents were previously available under the eBioscience brand.

## Sheet: List of Kits 
Name of Kit	Catalog Number	Source
BD Pharmingen™ FITC BrdU Flow Kit	559619	BD Biosciences
Click-iT™ Plus EdU Pacific Blue™ Flow Cytometry Assay Kit	C10636	Thermo Fisher
SYTOX AADvanced™ Ready Flow™ Reagent	R37173	Thermo Fisher
CellTrace™ Violet Cell Proliferation Kit, for flow cytometry	C34557	Thermo Fisher
CellTrace™ Yellow Cell Proliferation Kit, for flow cytometry	C34567	Thermo Fisher
CellTrace™ CFSE Cell Proliferation Kit, for flow cytometry	C34554	Thermo Fisher
CellTrace™ CFSE Far-Red Proliferation Kit, for flow cytometry	C34564	Thermo Fisher
BD Cytofix™ Fixation Buffer	554655	BD Biosciences
BD Cytofix/Cytoperm™	554722	BD Biosciences
BD Cytoperm™ Permeabilization Buffer Plus	561651	BD Biosciences
BD Phosflow™ Perm/Wash Buffer I	557885	BD Biosciences
CD4+ T Cell Isolation Kit, mouse	130-104-454	Miltenyi Biotec
Pan B Cell Isolation Kit II, mouse	130-104-443	Miltenyi Biotec
