# Supplementary material for: B cells require DOCK8 to elicit and integrate T cell help when antigen is limiting
Source: Sci Immunol. Author manuscript; Available in PMC 2024 Aug 22. (PMC7616390; doi:10.1126/sciimmunol.add4874)
Supplement: data files S1 to S4 [file EMS198076-supplement-data_files_S1_to_S4.zip › add4874_data_file_s4.xlsx]

## Sheet: Fig. 1
Fig. 1B	Replicate 1 (Input ratio)																									Replicate 2 (Input ratio)					Replicate 3 (Input ratio)
			CD45.1+	CD45.2+																								CD45.1+	CD45.2+				CD45.1+	CD45.2+
	WT:WT mix (Input)	Day -1	51.2	48.7																						WT:WT mix (Input)	Day -1	54.7	44.1		WT:WT mix (Input)	Day -1	57.4	42.6
	WT:CPM mix (Input)	Day -1	54.8	44.9									Statistics for Replicate 1													WT:CPM mix (Input)	Day -1	57.4	42.5		WT:CPM mix (Input)	Day -1	50.3	49.6
													CD45.2+ HEL+ IgMa+ GC B cell ratios							Statistics for Replicate 1
		Proportions (Ratios)											Unpaired Two-tailed t-test with Welch's correction							Means						Proportions (Ratios) on day 7/8
		CD45.1+ HEL+ IgMa+ GC B cells					CD45.2+ HEL+ IgMa+ GC B cells						Comparisons	Test	p-value	p value summary	Significant?			CD45.1+	CD45.2+					%CD45.1+ HEL+ IgMa+ GC B cells										%CD45.2+ HEL+ IgMa+ GC B cells
	WT	49.8	59.5	49.5	55.5	41	50.2	40.5	50.5	44.5	59		WT BCL2 vs WT	Welch's Unpaired Two-tailed t-test	0.0001	***	Yes		WT	51.06	48.94				WT	64.1	56.1	69.8	60.1	32	71.6	48.7	72.6	50	43	35.9	43.9	30.2	39.9	68	28.4	51.3	27.4	50	57
	WT BCL2	14.5	18.4	17.2	23.1	20.5	85.5	81.6	82.8	76.9	79.5		CPM BCL2 vs CPM	Welch's Unpaired Two-tailed t-test	0.0005	***	Yes		WT BCL2	18.74	81.26				WT BCL2	27.6	15.1	29.6	18.5	20.3	27.8	17.5	28.1	30.1	24.8	72.4	84.9	70.4	81.5	79.7	72.2	82.5	71.9	69.9	75.2
	CPM	100	99.9	98.5	99.4	99.3	0	0.11	1.53	0.64	0.73		CPM vs WT	Welch's Unpaired Two-tailed t-test	<0.0001	****	Yes		CPM	99.42	0.602				CPM	99.3	98.1	99.6	96.7	99.5	98.7	98.5	99.2	89.3	98.2	0.7	1.9	0.4	3.3	0.5	1.3	1.5	0.76	10.7	1.8
	CPM BCL2	85.9	74.7	76.7	74.9	80.1	14.1	25.3	23.3	25.1	19.9		CPM BCL2 vs WT BCL2	Welch's Unpaired Two-tailed t-test	<0.0001	****	Yes		CPM BCL2	78.46	21.54				CPM BCL2	79.7	84.3	87.3	78.1	78.3	77	80.2	85.4	76.9	79.1	20.3	15.7	12.7	21.9	21.7	23	19.8	14.6	23.1	20.9
		Data representative of 3 experiments (Replicate 1)																								Replicate 2					Replicate 3					Replicate 2					Replicate 3
Fig. 1C																				Power calculation
																				Minimum n per group for WT BCL2 vs CPM BCL2 = 2 to 3
													Statistics for Replicate 1
													CD45.2+ HEL+ IgMa+ GC B cell numbers							Statistics for Replicate 1
		Cell numbers											Unpaired Two-tailed t-test with Welch's correction							Means						Cell numbers on day 7/8
		CD45.1+ HEL+ IgMa+ GC B cells					CD45.2-+HEL+ IgMa+ GC B cells						Comparisons	Test	p-value	p value summary	Significant?			CD45.1+	CD45.2+					%CD45.1+ HEL+ IgMa+ GC B cells										%CD45.2+ HEL+ IgMa+ GC B cells
	WT	470000	257600	607200	366600	276454	321900	266800	246400	249600	275200		WT BCL2 vs WT	Welch's Unpaired Two-tailed t-test	<0.0001	****	Yes		WT	395571	271980				WT	76400.8	29418.8	59581.3	37033.6	11252.9	93874	28092.1	68168.5	36263.4	16633.2	42789.2	23021.2	25778.7	24586.4	23912.5	37235	29591.9	25727.5	31518.6	22048.7
	WT BCL2	393900	335000	418700	187900	216200	730000	819000	727000	864800	855400		CPM BCL2 vs CPM	Welch's Unpaired Two-tailed t-test	0.0188	*	Yes		WT BCL2	310340	799240				WT BCL2	32609.4	14725.5	52543	9829.05	20596.4	36130.3	18772.6	54868.3	14318.5	27678.3	85540.6	82794.5	124967	43300.9	80863.6	93834.7	88499.4	140393	44124.5	83927.7
	CPM	697000	356400	543200	446600	218000	4768.5	3460	2395.9	4727.8	5562.5		CPM vs WT	Welch's Unpaired Two-tailed t-test	<0.0001	****	Yes		CPM	452240	4182.94				CPM	59847.6	15009.3	44257.4	46600.7	112821	65434.6	16577.6	48487.6	47338	122481	421.887	290.7	177.741	1590.3	566.937	861.854	252.45	391.029	5672.08	2245.07
	CPM BCL2	180500	420900	466400	387600	581400	20520	115700	68112	129200	163200		CPM BCL2 vs WT BCL2	Welch's Unpaired Two-tailed t-test	<0.0001	****	Yes		CPM BCL2	407360	99346.4				CPM BCL2	16021.3	70525.4	46662.9	40362.1	58302.2	15898.7	73804.9	50212.1	43716.1	64787.6	4080.71	13134.6	6788.3	11317.9	16157.8	6213.53	18221.1	8584.26	13131.9	17118.4
		Data representative of 3 experiments (Replicate 1)																								Replicate 2					Replicate 3					Replicate 2					Replicate 3
Fig. 1D			CD45.2+ Input								CD45.1+ input
	WT:WT mix (Input)	Day -1	70.1				71.9				29.8				28.1
	CPM:WT mix (Input)	Day -1	73.1				74				26.8				25.8					CD45.2+ HEL+ IgMa+ GC B cell ratios
																				Unpaired Two-tailed t-test with Welch's correction
	Group	Timepoint	%CD45.2+ BCL2Tg HEL+ IgMa+ GC B cells								%CD45.1Het HEL+ IgMa+ GC B cells									Comparisons	Test	p-value	p value summary	Significant?
	WT:WT mix	Day 3	90.4	84.2	86.9		70.2	69.4	75.1		8.82	15.3	12.7		29.5	30.6	24.92			Day 3: WT BCL2 vs CPM BCL2	Welch's Unpaired Two-tailed t-test	0.7696	ns	No
	WT:WT mix	Day 7	91.2	91.9	93.1	83.8	84.83	85.3183	85.0622	83.6439	8.5	7.33	6.34	15.5	15.1795	14.66	14.79	16.3561		Day 7: WT BCL2 vs CPM BCL2	Welch's Unpaired Two-tailed t-test	<0.0001	****	Yes
	WT:WT mix	Day 14	74.1	72.1	71.3		92.8	89.9171	91.3791		24.3	25.2	29.3		7.16044	10.0829	8.61			Day 14: WT BCL2 vs CPM BCL2	Welch's Unpaired Two-tailed t-test	<0.0001	****	Yes
	CPM:WT mix	Day 3	84.7	82.8	83.1		73.7	68.4	75.3		14.93	16.76	16.18		26.3	31.6	24.7
	CPM:WT mix	Day 7	38	40.8	34.7	41.2	37	47.3	33.102	39.1718	60.9	58.2	63.7	56.8	62.3834	52.97	66.898	60.8282
	CPM:WT mix	Day 14	22.7	24.4	21.8		27.89	16.73	37.3247		77.9	75.2	77.1		72.0908	83.2911	62.65
			Replicate 1				Replicate 2				Replicate 1				Replicate 2
Fig. 1E
	Group	Timepoint	%CD45.2+ BCL2Tg HEL+ IgMa+ non-GC B cells								%CD45.1Het HEL+ IgMa+ non-GC B cells									CD45.2+ HEL+ IgMa+ non-GC B cell ratios
	WT:WT mix	Day 3	76.3	80.2	74.4		75.78	76.6	78.4		16.2	12.7	13.4		18.4	17.8	17.9			Unpaired Two-tailed t-test with Welch's correction
	WT:WT mix	Day 7	91.2	91.9	93.1	93.8	84.0561	85.2707	83.43	84.23	8.15	7.33	6.34	5.5	15.9439	14.9929	16.5768	15.5696		Comparisons	Test	p-value	p value summary	Significant?
	WT:WT mix	Day 14	90.4159	93.6403	91.8755		84.3452	89.2691	92.6228		8.73103	5.22211	6.98772		15.5548	10.6309	7.37717			Day 3: WT BCL2 vs CPM BCL2	Welch's Unpaired Two-tailed t-test	0.0038	**	Yes
																				Day 7: WT BCL2 vs CPM BCL2	Welch's Unpaired Two-tailed t-test	0.1874	ns	No
	CPM:WT mix	Day 3	87.5	85.1	86.3		81.3	81.4	78.8		8.02	8.96	8.46		16.6	15.7	18.2			Day 14: WT BCL2 vs CPM BCL2	Welch's Unpaired Two-tailed t-test	0.5775	ns	No
	CPM:WT mix	Day 7	91.5	89.7	95.7	86.3	80.0581	73.8015	77.5885	75.1576	8.24	9.68	4.03	12.9	19.9219	26.0985	22.4115	24.8424
	CPM:WT mix	Day 14	90.9641	87.893	96.7443		83.2709	86.1479	89.1341		8.20103	11.1272	2.90456		16.7291	13.8221	10.8366
			Replicate 1				Replicate 2				Replicate 1				Replicate 2

## Sheet: Fig. 2
Fig. 2E		Group1			Group2			Fig. S2G		Group3			Group4
		CD45.2: WT			CD45.2: CPM					CD45.1 from WT group			CD45.1 from CPM group
	18_Activated1	0.16359	0.02918	0.462657	0	0.151976	0.273598		18_Activated1	0	0.21978	0.281294	0.478469	0.526316	0.493421
	17_Activated2	0.817948	0.525241	1.45406	0.156986	0.151976	0.410397		17_Activated2	0.26455	0.43956	1.54712	0.637959	0.263158	1.15132
	3_EarlyGC1	10.5398	9.33761	2.04891	8.00628	10.4863	15.5951		3_EarlyGC1	7.67196	4.61538	3.51617	5.90112	2.10526	2.46711
	9_EarlyGC2	6.40337	5.77765	4.39524	1.41287	6.38298	5.19836		9_EarlyGC2	3.96825	4.83516	4.782	4.14673	6.31579	3.94737
	4_DZ1	7.75882	5.01897	9.68275	5.18053	10.9422	4.65116		4_DZ1	11.1111	3.95604	9.14205	8.13397	8.15789	5.59211
	1_DZ2	11.2409	7.84943	12.3596	9.57614	12.9179	8.48153		1_DZ2	12.4339	7.47253	8.34459	11.3238	13.1579	7.07237
	16_DZ3	1.19187	1.1672	1.52016	0.784929	1.51976	1.09439		16_DZ3	0.793651	1.31868	0.843882	0.478469	1.05263	0.986842
	11_DZ4	5.2115	3.26816	6.04759	4.70958	6.231	3.41997		11_DZ4	5.02646	4.61538	5.20394	5.10367	4.73684	2.79605
	7_LZ1	7.17457	5.80683	5.38665	7.06436	5.16717	8.75513		7_LZ1	3.43915	0.659341	3.65682	3.50877	1.84211	3.61842
	8_LZ2	2.99135	6.33207	3.10641	4.55259	3.64742	3.55677		8_LZ2	10.8466	15.6044	8.48523	11.6427	9.21053	12.9934
	10_LZ3	3.20168	2.88882	5.81626	7.06436	4.71125	5.88235		10_LZ3	6.08466	7.69231	10.5485	9.40989	9.21053	8.55263
	2_LZ4	3.06146	6.15465	1.78453	29.5133	13.9818	16.2791		2_LZ4	10.582	19.1209	8.65682	21.3716	10	22.6974
	6_LZtoPrePC_Memory	5.9175	8.11205	3.30469	18.3673	11.7021	15.3215		6_LZtoPrePC_Memory	1.32275	1.31868	1.82841	2.55183	3.42105	1.64474
	0_Activated_Memory	14.99	11.0592	20.5552	1.56986	4.40729	4.51436		0_Activated_Memory	7.93651	4.3956	11.0183	6.37959	8.42105	8.22368
	14_CyclingPC_PB	0.490769	1.13802	2.31328	0.156986	0.455927	0		14_CyclingPC_PB	1.5873	1.31868	4.782	1.43541	4.47368	2.63158
	13_PC1	4.7441	7.67435	1.98282	0.470958	2.43161	1.77839		13_PC1	2.38095	1.97802	0.281294	0.637959	1.05263	0.822368
	5_PC2	7.66534	9.80449	8.69134	0.156986	2.43161	2.18878		5_PC2	5.29101	7.69231	3.79747	2.55183	4.47368	4.60526
	12_PC3	5.59406	6.918	7.66689	0.470958	1.51976	0.547196		12_PC3	5.82011	9.67033	11.4557	3.50877	11.0526	7.56579
	15_Tcells	0.841318	1.13802	1.42102	0.784929	0.759878	2.05198		15_Tcells	3.43915	3.07692	1.82841	0.797448	0.526316	2.13816
	ANOVA with post-hoc Tukey's test for comparisons across 4 groups
	Two-way ANOVA	Ordinary						Post-hoc test Comparisons: Group1 vs Group2 and Group3 vs Group4 (Tukey's multiple comparison test)
	Alpha	0.05
								Tukey's multiple comparisons test	Mean Diff.	95.00% CI of diff.	Below threshold?	Summary	Adjusted P Value
	Source of Variation	% of total variation	P value	P value summary	Significant?
	Interaction	32.08	<0.0001	****	Yes			18_Activated1
	Cluster ID	51.59	<0.0001	****	Yes			CD45.2: WT vs. CD45.2: CPM	0.07662	-4.926 to 5.080	No	ns	>0.9999
	Animal group	4.978e-18	>0.9999	ns	No			CD45.1 from WT vs. CD45.1 from CPM	-0.3324	-5.335 to 4.671	No	ns	0.9982
	ANOVA table	SS	DF	MS	F (DFn, DFd)	P value		17_Activated2
	Interaction	1662	54	30.78	F (54, 152) = 5.531	P<0.0001		CD45.2: WT vs. CD45.2: CPM	0.6926	-4.310 to 5.696	No	ns	0.984
	Cluster ID	2673	18	148.5	F (18, 152) = 26.69	P<0.0001		CD45.1 from WT vs. CD45.1 from CPM	0.06627	-4.937 to 5.069	No	ns	>0.9999
	Animal group	2.579e-16	3	8.596e-17	F (3, 152) = 1.545e-017	P>0.9999
	Residual	845.7	152	5.564				3_EarlyGC1
								CD45.2: WT vs. CD45.2: CPM	-4.054	-9.057 to 0.9493	No	ns	0.1562
	Spearman's test for heteroscedasticity							CD45.1 from WT vs. CD45.1 from CPM	1.777	-3.226 to 6.780	No	ns	0.7929
	Rs of predicted Y vs. |residual|	0.6234
	P value (one tailed)	<0.0001						9_EarlyGC2
	Passed (P > 0.05)?	No						CD45.2: WT vs. CD45.2: CPM	1.194	-3.809 to 6.197	No	ns	0.9256
								CD45.1 from WT vs. CD45.1 from CPM	-0.2748	-5.278 to 4.728	No	ns	0.999
								4_DZ1
								CD45.2: WT vs. CD45.2: CPM	0.5622	-4.441 to 5.565	No	ns	0.9913
								CD45.1 from WT vs. CD45.1 from CPM	0.7751	-4.228 to 5.778	No	ns	0.9779
								1_DZ2
								CD45.2: WT vs. CD45.2: CPM	0.1581	-4.845 to 5.161	No	ns	0.9998
								CD45.1 from WT vs. CD45.1 from CPM	-1.101	-6.104 to 3.902	No	ns	0.9404
								16_DZ3
								CD45.2: WT vs. CD45.2: CPM	0.1601	-4.843 to 5.163	No	ns	0.9998
								CD45.1 from WT vs. CD45.1 from CPM	0.1461	-4.857 to 5.149	No	ns	0.9998
								11_DZ4
								CD45.2: WT vs. CD45.2: CPM	0.05557	-4.948 to 5.059	No	ns	>0.9999
								CD45.1 from WT vs. CD45.1 from CPM	0.7364	-4.267 to 5.740	No	ns	0.9809
								7_LZ1
								CD45.2: WT vs. CD45.2: CPM	-0.8729	-5.876 to 4.130	No	ns	0.9689
								CD45.1 from WT vs. CD45.1 from CPM	-0.4047	-5.408 to 4.598	No	ns	0.9967
								8_LZ2
								CD45.2: WT vs. CD45.2: CPM	0.2244	-4.779 to 5.227	No	ns	0.9994
								CD45.1 from WT vs. CD45.1 from CPM	0.3632	-4.640 to 5.366	No	ns	0.9976
								10_LZ3
								CD45.2: WT vs. CD45.2: CPM	-1.917	-6.920 to 3.086	No	ns	0.7523
								CD45.1 from WT vs. CD45.1 from CPM	-0.9492	-5.952 to 4.054	No	ns	0.9606
								2_LZ4
								CD45.2: WT vs. CD45.2: CPM	-16.26	-21.26 to -11.25	Yes	****	<0.0001
								CD45.1 from WT vs. CD45.1 from CPM	-5.236	-10.24 to -0.2333	Yes	*	0.0364
								6_LZtoPrePC_Memory
								CD45.2: WT vs. CD45.2: CPM	-9.352	-14.36 to -4.349	Yes	****	<0.0001
								CD45.1 from WT vs. CD45.1 from CPM	-1.049	-6.052 to 3.954	No	ns	0.9478
								0_Activated_Memory
								CD45.2: WT vs. CD45.2: CPM	12.04	7.035 to 17.04	Yes	****	<0.0001
								CD45.1 from WT vs. CD45.1 from CPM	0.1087	-4.894 to 5.112	No	ns	>0.9999
								14_CyclingPC_PB
								CD45.2: WT vs. CD45.2: CPM	1.11	-3.893 to 6.113	No	ns	0.9391
								CD45.1 from WT vs. CD45.1 from CPM	-0.2842	-5.287 to 4.719	No	ns	0.9988
								13_PC1
								CD45.2: WT vs. CD45.2: CPM	3.24	-1.763 to 8.243	No	ns	0.3366
								CD45.1 from WT vs. CD45.1 from CPM	0.7091	-4.294 to 5.712	No	ns	0.9829
								5_PC2
								CD45.2: WT vs. CD45.2: CPM	7.128	2.125 to 12.13	Yes	**	0.0017
								CD45.1 from WT vs. CD45.1 from CPM	1.717	-3.286 to 6.720	No	ns	0.8094
								12_PC3
								CD45.2: WT vs. CD45.2: CPM	5.88	0.8773 to 10.88	Yes	*	0.0141
								CD45.1 from WT vs. CD45.1 from CPM	1.606	-3.397 to 6.609	No	ns	0.8382
								15_Tcells
								CD45.2: WT vs. CD45.2: CPM	-0.06548	-5.069 to 4.938	No	ns	>0.9999
								CD45.1 from WT vs. CD45.1 from CPM	1.628	-3.376 to 6.631	No	ns	0.8328

## Sheet: Fig. 3
Fig. 3C
	Short-interval labeling																				Unpaired Two-tailed t-test (WT vs CPM)					Test details
		WT									CPM										Comparisons	Test	p-value	Significant?		Test name	Unpaired t test with Welch correction
	EdU-BrdU-	87.06	87.2	85.63	79.31	89.7	79.11	93.93	87.29	84.2	83.36	92.4	88	88.55	85.98	94.92	88.97	92.3	91.44		EdU-BrdU-	Welch's Unpaired Two-tailed t-test	0.304465	No		Variance assumption	Individual variance for each group
	EdU+BrdU-	1.86	1.68	1.5	1.09	1.29	1.3	1.05	1.56	1.18	3.56	5.43	1.33	0	0.7	0.8	0.98	0.71	0.85		EdU+BrdU-	Welch's Unpaired Two-tailed t-test	0.735517	No		Multiple comparisons	Set P value threshold
	EdU+BrdU+	9.06	10.3	9.44	15.8	7.24	15.27	3.3	9.82	11.22	11.5	2.17	10.6	9.64	10.25	2.33	7.26	4.27	6.31		EdU+BrdU+	Welch's Unpaired Two-tailed t-test	0.304465	No		Method	Holm-Šídák method
	EdU-BrdU+	2.02	0.84	3.43	3.8	1.77	4.32	1.72	1.33	3.4	1.58	0	0.1	1.81	3.07	1.95	2.79	2.72	1.4		EdU-BrdU+	Welch's Unpaired Two-tailed t-test	0.304465	No		Alpha	0.05
		Experiment 1				Experiment 2					Experiment 1				Experiment 2
																										Number of tests performed	4
																										Number of rows omitted	0
Fig. 3E
	Long-interval labeling																															Means
		wt/wt														cpm/cpm																WT	CPM		Power calculation
	EdU-BrdU-	61	73.8	70.3	64.21	74.53	64.27	77.95	75.94	68.7	63.5	85.55	74.65	64.45	69.5	78.4	90.7	76.3	82.97	70.42	81.1	78.13	86.29	79.9	89.9	89.6	84.85	91.5	87.2		EdU-BrdU-	68.3667	81.8		Minimum n per group for EdU+BrdU+ WT BCL2 vs CPM BCL2 = 3
	EdU+BrdU-	18.8	14.1	12.28	19.77	13.47	23.79	11.52	10.11	17.1	21.45	6.5	15.25	17.8	10.9	9.19	0.33	10.6	4.61	14.46	7.11	6.69	6.6	3.9	3.5	4	4.9	3.55	4.25		EdU+BrdU-	15.06	6.70667
	EdU+BrdU+	10.8	6.59	1.52	9.27	7.14	6.93	5.7	8.46	7.96	6.2	1.35	1.5	11.1	6.1	5.41	0.33	8.86	5.73	10.2	9.24	9.42	4.53	3.3	1.25	1.65	1.3	1.35	1.55		EdU+BrdU+	6.30333	4.86667
	EdU-BrdU+	9.39	5.49	5.92	6.75	4.86	5.01	4.83	5.49	6.28	8.85	6.6	8.6	6.65	13.5	7.03	8.61	4.29	7.14	4.92	2.55	5.76	2.58	12.9	5.35	4.75	8.95	3.6	7		EdU-BrdU+	6.93333	6.64333
		Experiment 1			Experiment 2						Experiment 3					Experiment 1			Experiment 2						Experiment 3
		Multiple unpaired Welch's t tests (Holm-Šídák correction)	Below threshold?	P value	Mean of WT	Mean of CPM	Difference	SE of difference	t ratio	df	Adjusted P Value		Test details
		EdU-BrdU-	Yes	2.4e-05	70.6	83.38	-12.78	2.49	5.133	25.8	7.3e-05		Test name	Unpaired t test with Welch correction
		EdU+BrdU-	Yes	6e-06	15.2	5.978	9.225	1.603	5.756	23.88	2.5e-05		Variance assumption	Individual variance for each group
		EdU+BrdU+	No	0.151194	6.473	4.58	1.893	1.279	1.479	25.63	0.279529		Multiple comparisons	Set P value threshold
		EdU-BrdU+	No	0.361121	7.016	6.102	0.9136	0.9823	0.93	25.35	0.361121		Method	Holm-Šídák method
													Alpha	0.05
													Number of tests performed	4
													Number of rows omitted	0
		2way ANOVA Šídák's multiple comparisons test	Mean Diff.	95.00% CI of diff.	Below threshold?	Summary	Adjusted P Value
		WT vs CPM
		EdU-BrdU-	-12.78	-17.05 to -8.506	Yes	****	<0.0001
		EdU+BrdU-	9.225	4.952 to 13.50	Yes	****	<0.0001
		EdU+BrdU+	1.893	-2.380 to 6.166	No	ns	0.7068
		EdU-BrdU+	0.9136	-3.360 to 5.187	No	ns	0.9715
Fig. 3G
	Cell-cycle analysis
		wt/wt									cpm/cpm
	G0/G1	81.5	87.4	83.6	84.6	83	86.4	87	81.4	84.4	88.8	87.2	86.2	84.1	84.5	86	82.9	84.2	80.6
	S	9.42	7.1	11	8.6	8.75	7.3	9.87	10.7	12.03	8.35	7.8	9.1	12.1	11.67	9.6	13.8	12.5	11.1
	G2M	4.5	4.56	5.06	6.28	6.1	5.3	3.1	6.32	3.04	2.34	4.7	4	3.1	3.6	4.23	2.29	2.4	5.89
		Experiment 1				Experiment 2					Experiment 1				Experiment 2
	Table Analyzed	HEL+ GC_Cell Cycle			Below threshold?	P value	Mean of WT	Mean of Dock8cpm/cpm	Difference	SE of difference	t ratio	df	Adjusted P Value
				G0/G1	No	0.606338	84.37	84.94	-0.5778	1.099	0.5257	15.89	0.606338
	Column A	WT		S	No	0.17545	9.419	10.67	-1.25	0.88	1.421	15.35	0.320117
	vs.	vs.		G2M	No	0.040464	4.918	3.617	1.301	0.5836	2.23	15.99	0.116547
	Column B	Dock8cpm/cpm
	Test details
	Test name	Unpaired t test with Welch correction
	Variance assumption	Individual variance for each group
	Multiple comparisons	Set P value threshold
	Method	Holm-Šídák method
	Alpha	0.05
	Number of tests performed	3
	Number of rows omitted	0

## Sheet: Fig. 4
Fig. 4B	Control (ISOOVA) Ab vs DECOVA Ab - TFH cells
		Dock8wt/wt Control Ab						Dock8cpm/cpm Control Ab						Dock8wt/wt aDecOva Ab						Dock8cpm/cpm aDecOva Ab							Unpaired t test with Welch's correction
	%TCRVa2+ TFH cells	8.04	9.36	9.23	7.91	7.86	8.62	7.78	7.29	5.38	6.05	9.63	6.72	10.8	13	19.4	15.6	12.7	12.3	12	14	7.22	16.66	7.03	13.8		Table Analyzed	%TCRVa2+ TFH cells	%TCRVa2+ TFH cells	CD69 MFI	CD69 MFI	CD25 MFI	CD25 MFI	OX40 MFI	OX40 MFI
	CD69 MFI	486	537	517	474	525	473	1049	504	553	423	594	558	936	872	1729	953	905	797	1125	1219	1020	830	864	1454
	CD25 MFI	64	49.9	54.1	57.4	58.2	58.2	69.4	62.9	79.5	63.1	56.1	63	114	107	168	131	118	96.1	120	125	118	109	110	139		Column	Dock8wt/wt aDecOva Ab	Dock8cpm/cpm aDecOva Ab	Dock8wt/wt aDecOva Ab	Dock8cpm/cpm aDecOva Ab	Dock8wt/wt aDecOva Ab	Dock8cpm/cpm aDecOva Ab	Dock8wt/wt aDecOva Ab	Dock8cpm/cpm aDecOva Ab
	OX40 MFI	873	846	919	769	685	876	849	1012	1016	884	856	922	1036	1115	1366	1317	1149	1000	1200	1121	1045	1078	909	1186		vs.	vs.	vs.	vs.	vs.	vs.	vs.	vs.	vs.
		Experiment 1 with 6 per group																									Column	Dock8wt/wt Control Ab	Dock8cpm/cpm Control Ab	Dock8wt/wt Control Ab	Dock8cpm/cpm Control Ab	Dock8wt/wt Control Ab	Dock8cpm/cpm Control Ab	Dock8wt/wt Control Ab	Dock8cpm/cpm Control Ab
	ANOVA summary		Ordinary one-way ANOVA: Tukey's multiple comparisons test	Mean Diff.	95.00% CI of diff.	Below threshold?	Summary	Adjusted P Value
	F	8.415	Dock8wt/wt Control Ab vs. Dock8cpm/cpm Control Ab	1.362	-2.869 to 5.593	No	ns	0.8045	%TFH cells																		P value	0.0067	0.0323	0.0131	0.005	0.0012	<0.0001	0.0014	0.0123
	P value	0.0008	Dock8wt/wt Control Ab vs. Dock8wt/wt aDecOva Ab	-5.463	-9.694 to -1.232	Yes	**	0.0086																			P value summary	**	*	*	**	**	****	**	*
	P value summary	***	Dock8cpm/cpm Control Ab vs. Dock8cpm/cpm aDecOva Ab	-4.643	-8.874 to -0.4122	Yes	*	0.0283																			Significantly different (P < 0.05)?	Yes	Yes	Yes	Yes	Yes	Yes	Yes	Yes
	Significant diff. among means (P < 0.05)?	Yes	Dock8wt/wt aDecOva Ab vs. Dock8cpm/cpm aDecOva Ab	2.182	-2.049 to 6.413	No	ns	0.4885																			One- or two-tailed P value?	Two-tailed	Two-tailed	Two-tailed	Two-tailed	Two-tailed	Two-tailed	Two-tailed	Two-tailed
	R squared	0.5579																									Welch-corrected t, df	t=4.241, df=5.474	t=2.722, df=6.425	t=3.741, df=5.065	t=3.588, df=9.969	t=6.250, df=5.349	t=9.794, df=9.097	t=4.798, df=8.010	t=3.126, df=8.953
	F	9.226	Dock8wt/wt Control Ab vs. Dock8cpm/cpm Control Ab	-111.5	-494.1 to 271.1	No	ns	0.8463	CD69 MFI
	P value	0.0005	Dock8wt/wt Control Ab vs. Dock8wt/wt aDecOva Ab	-530	-912.6 to -147.4	Yes	**	0.0048
	P value summary	***	Dock8cpm/cpm Control Ab vs. Dock8cpm/cpm aDecOva Ab	-471.8	-854.4 to -89.26	Yes	*	0.0124
	Significant diff. among means (P < 0.05)?	Yes	Dock8wt/wt aDecOva Ab vs. Dock8cpm/cpm aDecOva Ab	-53.33	-435.9 to 329.2	No	ns	0.9793
	R squared	0.5805
	F	34.5	Dock8wt/wt Control Ab vs. Dock8cpm/cpm Control Ab	-8.7	-32.15 to 14.75	No	ns	0.7294	CD25 MFI
	P value	<0.0001	Dock8wt/wt Control Ab vs. Dock8wt/wt aDecOva Ab	-65.38	-88.83 to -41.93	Yes	****	<0.0001
	P value summary	****	Dock8cpm/cpm Control Ab vs. Dock8cpm/cpm aDecOva Ab	-54.5	-77.95 to -31.05	Yes	****	<0.0001
	Significant diff. among means (P < 0.05)?	Yes	Dock8wt/wt aDecOva Ab vs. Dock8cpm/cpm aDecOva Ab	2.183	-21.27 to 25.63	No	ns	0.9936
	R squared	0.8381
	F	12.12	Dock8wt/wt Control Ab vs. Dock8cpm/cpm Control Ab	-95.17	-269.3 to 78.97	No	ns	0.4394	OX40 MFI
	P value	<0.0001	Dock8wt/wt Control Ab vs. Dock8wt/wt aDecOva Ab	-335.8	-510.0 to -161.7	Yes	***	0.0002
	P value summary	****	Dock8cpm/cpm Control Ab vs. Dock8cpm/cpm aDecOva Ab	-166.7	-340.8 to 7.471	No	ns	0.0637
	Significant diff. among means (P < 0.05)?	Yes	Dock8wt/wt aDecOva Ab vs. Dock8cpm/cpm aDecOva Ab	74	-100.1 to 248.1	No	ns	0.6403
	R squared	0.6452
	Control (ISOOVA) Ab vs DECOVA Ab - TFH cells
		Dock8wt/wt Control Ab				Dock8cpm/cpm Control Ab				Dock8wt/wt aDecOva Ab						Dock8cpm/cpm aDecOva Ab							Unpaired t test with Welch's correction
	%TCRVa2+ TFH cells	6.33	7.62	7.8	7.21	7.12	5.82	4.77	5.22	10.7	11.9	19.1	14.4	12	11.8	10.9	13.4	8.65	7.28	6.46	14.2		Table Analyzed	%TCRVa2+ TFH cells	%TCRVa2+ TFH cells	CD69 MFI	CD69 MFI	OX40 MFI	OX40 MFI
	CD69 MFI	324	419	349	308	430	332	364	301	779	993	2232	1047	982	933	1530	2580	922	855	817	2681		Column	Dock8wt/wt aDecOva Ab	Dock8cpm/cpm aDecOva Ab	Dock8wt/wt aDecOva Ab	Dock8cpm/cpm aDecOva Ab	Dock8wt/wt aDecOva Ab	Dock8cpm/cpm aDecOva Ab
	OX40 MFI	718	781	809	624	802	922	874	734	1088	1120	1647	1475	1048	1145	1212	1256	874	1048	919	1327		vs.	vs.	vs.	vs.	vs.	vs.	vs.
		Experiment 2 with 4-6 per group																					Column	Dock8wt/wt Control Ab	Dock8cpm/cpm Control Ab	Dock8wt/wt Control Ab	Dock8cpm/cpm Control Ab	Dock8wt/wt Control Ab	Dock8cpm/cpm Control Ab
																							P value	0.004	0.0186	0.0133	0.0188	0.0024	0.0153
																							P value summary	**	*	*	*	**	*
																							Significantly different (P < 0.05)?	Yes	Yes	Yes	Yes	Yes	Yes
																							One- or two-tailed P value?	Two-tailed	Two-tailed	Two-tailed	Two-tailed	Two-tailed	Two-tailed
																							Welch-corrected t, df	t=4.673, df=5.657	t=3.137, df=6.383	t=3.707, df=5.126	t=3.403, df=5.061	t=4.797, df=6.503	t=3.148, df=7.305
	Input: 50:50 mixtures of CD45.2 and CD45.1 B cells																			Input: 71:28 mixtures of CD45.2 and CD45.1 B cells
Fig. 4C	Control (ISOOVA) Ab vs DECOVA Ab - GC B cells																			Control (ISOOVA) Ab vs DECOVA Ab - GC B cells
	Ratios (Percentages)	CD45.2+ (WT or CPM)						CD45.1+CD45.2+ (WT)							"Unpaired t test with Welch's correction" for CD45.2 dataset	DecOva WT	Control CPM	DecOva CPM			CD45.2+								CD45.1+								Replicate 4
	Control Ab WT group	55.9	43.3	54.8	47.8			42.6	53.1	43.7	52.2					vs.	vs.	vs.		WT+ Control	73	84	80.9	62.6	71.4				26.9	16	19.1	36.2	28.55
	DecOva Ab WT group	65.4	58.6	65.8	59.9	58.3	62.5	40.8	42.6	40.8	41.1	36.7	37.5			Control WT	Control WT	Control CPM		CPM+ Control	13.3	18.2	9.77	16.1	28.1	30.4	20.2	14	86.7	81.8	90.2	83.9	71.9	69.6	79.8	86
	Control Ab CPM group	16.7	15.7	11.3	12.9			66.7	80.3	82.1	78.1				P value	0.024	<.001	0.082		WT+DecOva	60.5	71.4	63.5	78	77.2	68			39.5	28.1	35.8	22	22.7	31.6
	DecOva Ab CPM group	13.3	12.2	21.1	19.8	27.1	24.7	78.2	77.9	70.6	76.4	69.3	75.3		P value summary	*	***	ns		CPM+DecOva	25.9	25	22.7	37	21.8				72.2	75	77.3	61.6	78.2
		Replicate 1													Significantly different (P < 0.05)?	Yes	Yes	No
	Table Analyzed	%HEL binding in GC in with DECOVA treatment					Post-hoc Šídák's multiple comparisons test after ANOVA								One- or two-tailed P value?	Two-tailed	Two-tailed	Two-tailed		Input: 75:25 mixtures of CD45.2 and CD45.1 B cells
							CD45.2+ (WT or CPM) Proportions								Welch-corrected t, df	t=3.447, df=4.267	t=11.23, df=4.014	t=2.025, df=7.133		Control (ISOOVA) Ab vs DECOVA Ab - GC B cells
	Two-way ANOVA	Ordinary						Predicted (LS) mean diff.	95.00% CI of diff.	Below threshold?	Summary	Adjusted P Value									CD45.2					CD45.1Het					Replicate 3
	Alpha	0.05					Control WT vs. DecOva WT	-11.3	-19.72 to -2.877	Yes	**	0.0041								WT + WT (Control)	78.2077	74.2678	72.7178	76	75.4082	21.7923	25.7322	27.2822	24	24.5918
							Control WT vs. Control CPM	36.3	27.07 to 45.53	Yes	****	<0.0001								KO + WT (Control)	38.6117	54.0169	43.2692	40.8497	50.1059	61.3883	45.9831	56.7308	59.1503	49.8941
	Source of Variation	% of total variation	P value	P value summary	Significant?		DecOva WT vs. DecOva CPM	42.05	34.52 to 49.58	Yes	****	<0.0001								WT + WT (DECOVA)	78.5115	74.7102	70.0787	73.3845	80.1031	21.4885	25.2898	29.9213	26.6155	19.8969
	Interaction	70.46	<0.0001	****	Yes		Control CPM vs. DecOva CPM	-5.55	-13.97 to 2.873	No	ns	0.3693								KO + WT (DECOVA)	27.9015	36.2649	44.4323	42.4719	40.1806	72.0985	63.7351	55.5677	57.5281	59.8194
	Row Factor	0.847	0.077	ns	No
	Column Factor	27.14	<0.0001	****	Yes															Input: 74:25 mixtures of CD45.2 and CD45.1 B cells
																				Control (ISOOVA) Ab vs DECOVA Ab - GC B cells
	ANOVA table	SS (Type III)	DF	MS	F (DFn, DFd)	P value															CD45.2							CD45.2							Replicate 2
	Interaction	13525	3	4508	F (3, 32) = 208.1	P<0.0001														WT + anti-DECOVA(E333A) Control	90.4851	89.4359	87.7426	88.5947	88.2051			9.51492	10.5641	12.2574	11.4053	11.7949
	Row Factor	162.6	3	54.2	F (3, 32) = 2.502	P=0.0770														WT + anti-DECOVA	73.3613	84.8485	85.8811	86.8852	81.6998	86.7718	85.2068	26.6387	15.1515	14.1189	13.1148	18.3002	13.2282	14.7932
	Column Factor	5210	1	5210	F (1, 32) = 240.5	P<0.0001														CPM + anti-DECOVA(E333A) Control	38.1725	37.1782	35.4145	38.1443	27.1859	36.0622	21.7842	61.8275	62.8218	64.5855	61.8557	72.8141	63.9378	78.2158
	Residual	693.2	32	21.66																CPM + anti-DECOVA	35.508	25.1043	37.3412	38.6752	33.7879			64.492	74.8957	62.6588	61.3248	66.2121
	Difference between column means
	Predicted (LS) mean of CD45.2+ (WT or CPM)	36.51
	Predicted (LS) mean of CD45.1+CD45.2+ (WT)	59.81
	Difference between predicted means	-23.3
	SE of difference	1.502
	95% CI of difference	-26.36 to -20.24
	Input: 50:50 mixtures of CD45.2 and CD45.1 B cells
	Control (ISOOVA) Ab vs DECOVA Ab - GC B cells
	Cell numbers	CD45.2+ (WT or CPM)						CD45.1+CD45.2+ (WT)								Means
	Control Ab WT group	1600	1820	2184	1760			1860	1330	1716	2134					WT CD45.2	CPM CD45.2		Power calculations
	DecOva Ab WT group	4060	3942	3311	4131	3484	3640	2520	2847	2079	2805	2184	3120		ISOOVA	1841	300.534		Minimum n per group for WT BCL2+anti-DECOVA vs CPM BCL2+ISOOVA = 4
	Control Ab CPM group	366.636	431.46	184.8	219.24			1599	2256	1320	1323				DECOVA	3761.33	542.865
	DecOva Ab CPM group	531.2	224.4	496.8	703.99	464.8	836	1760	1445	1680	2759	1176	2862
		Replicate 1													"Unpaired t test with Welch's correction" for CD45.2 dataset	DecOva WT	Control CPM	DecOva CPM
	Table Analyzed	OnlyFinalFig_withdatapoints_HEL binding in GC_No					"Šídák's multiple comparisons test"									vs.	vs.	vs.
							CD45.2+ (WT or CPM) Numbers									Control WT	Control WT	Control CPM
	Two-way ANOVA	Ordinary						Predicted (LS) mean diff.	95.00% CI of diff.	Below threshold?	Summary	Adjusted P Value			P value	<.001	<.001	0.049
	Alpha	0.05					Control WT vs. DecOva WT	-1920	-2649 to -1191	Yes	****	<0.0001			P value summary	***	***	*
							Control WT vs. Control CPM	1540	741.9 to 2339	Yes	****	<0.0001			Significantly different (P < 0.05)?	Yes	Yes	Yes
	Source of Variation	% of total variation	P value	P value summary	Significant?		DecOva WT vs. DecOva CPM	3218	2566 to 3871	Yes	****	<0.0001			One- or two-tailed P value?	Two-tailed	Two-tailed	Two-tailed
	Interaction	24.76	<0.0001	****	Yes		Control CPM vs. DecOva CPM	-242.3	-971.3 to 486.7	No	ns	0.9302			Welch-corrected t, df	t=10.47, df=7.801	t=11.27, df=4.296	t=2.327, df=7.894
	Row Factor	62.95	<0.0001	****	Yes
	Column Factor	2.595	0.0077	**	Yes
	ANOVA table	SS (Type III)	DF	MS	F (DFn, DFd)	P value
	Interaction	12513411	3	4171137	F (3, 32) = 25.71	P<0.0001
	Row Factor	31808377	3	10602792	F (3, 32) = 65.35	P<0.0001
	Column Factor	1311165	1	1311165	F (1, 32) = 8.081	P=0.0077
	Residual	5191882	32	162246
	Difference between column means
	Predicted (LS) mean of CD45.2+ (WT or CPM)	1611
	Predicted (LS) mean of CD45.1+CD45.2+ (WT)	1981
	Difference between predicted means	-369.6
	SE of difference	130
	95% CI of difference	-634.4 to -104.8
Fig. 4E		Data pooled from 3 independent experiments with 4-6 mice per group																	2way ANOVA Multiple comparisons: Within each row, compare columns (simple effects within rows)
		CPM DECOVA Ab																	Source of Variation	% of total variation	P value	P value summary	Significant?			Multiple unpaired t tests - Holm-Šídák correction
	EdU - BrdU -	88.2	87.7	86	85.8	88.3	92.6	86.8	86.7	91.2	83.5	91.1	93.8	91.9	92.4	85.1	81.5		Interaction	0.4671	<0.0001	****	Yes
	EdU + BrdU -	4.94	4.47	4.6	6	6.53	4.31	3.6	6.93	4.11	8.63	4.72	3.69	6.03	5.5	8.6	9.92		Row Factor	99.03	<0.0001	****	Yes			Column B	CPM Control Ab		Below threshold?	P value	Mean of CPM Control Ab	Mean of WT Control Ab	Difference	SE of difference	t ratio	df	Adjusted P Value
	EdU + BrdU +	3.42	2.79	4.13	4.63	3.36	2.07	2.8	2.98	1.92	2.88	2.81	1.36	1.51	2.5	5.3	6.42		Column Factor	0.0009173	0.9327	ns	No			vs.	vs.	EdU - BrdU -	Yes	0.003781	89.09	85.47	3.619	1.152	3.14	29.97	0.011299
	EdU - BrdU +	3.42	5.03	3.24	3.58	1.77	1.01	4.8	5.36	2.74	5.04	1.54	1.02	1.51	0.83	2.59	4.09		ANOVA table	SS	DF	MS	F (DFn, DFd)	P value		Column D	WT Control Ab	EdU + BrdU -	Yes	3.6e-05	5.531	9.463	-3.931	0.808	4.866	29.4	0.000143
		CPM Control Ab																	Interaction	1475	9	163.9	F (9, 240) = 24.65	P<0.0001				EdU + BrdU +	No	0.651641	3.187	2.971	0.2156	0.4723	0.4565	27.07	0.878646
	EdU - BrdU -	89.3	94.2	90.7	87.5	89.5	92.8	94.4	92.7	86.2	87	85.6	87.9	85.3	84	86.8	91.5		Row Factor	312755	3	104252	F (3, 240) = 15679	P<0.0001		Test details		EdU - BrdU +	No	0.916022	2.812	2.767	0.045	0.4231	0.1064	29.51	0.916022
	EdU + BrdU -	2.75	3.36	5.58	6.45	4.46	3.79	2.38	4.96	8.1	4	8.96	6.77	8.09	8.72	5.03	5.1		Column Factor	2.897	3	0.9657	F (3, 240) = 0.1452	P=0.9327		Test name	Unpaired t test with Welch correction
	EdU + BrdU +	5.2	1.29	1.2	3.98	3.57	2.53	1.19	1.9	2.76	2.5	4.62	3.95	3.68	5.39	5.66	1.57		Residual	1596	240	6.649				Variance assumption	Individual variance for each group
	EdU - BrdU +	2.75	1.16	3.55	2.06	2.46	0.84	2	2.48	4.94	5.5	2.6	2.31	4.62	2.85	2.52	2.35									Multiple comparisons	Set P value threshold
		WT DECOVA Ab																	Tukey's multiple comparisons test	Mean Diff.	95.00% CI of diff.	Below threshold?	Summary	Adjusted P Value		Method	Holm-Šídák method
	EdU - BrdU -	83.3	80.7	85.7	85.8	88.3	86.4	79.1	73.3	77.3	75	80.6	75.8	72.7	81.7	78.7	69.9									Alpha	0.05
	EdU + BrdU -	10.27	9.28	6.95	12.29	7.41	8.66	14.3	17.6	16.1	14.6	11.5	16.2	15.4	11.3	12.6	14.6		EdU - BrdU -
	EdU + BrdU +	4.04	6.42	4.45	3.77	2.57	3.68	5.6	4.79	3.29	5.29	6.06	11.1	7.01	4.11	6.3	9.49		CPM DECOVA Ab vs. CPM Control Ab	-0.8	-3.159 to 1.559	No	ns	0.8165		Column C	WT DECOVA Ab		Below threshold?	P value	Mean of WT DECOVA Ab	Mean of WT Control Ab	Difference	SE of difference	t ratio	df	Adjusted P Value
	EdU - BrdU +	2.39	3.56	2.92	1.12	1.73	2.26	4.72	5.6	4.21	4.55	3.67	3.94	6.23	4.54	3.75	5.95		CPM DECOVA Ab vs. WT DECOVA Ab	8.644	6.285 to 11.00	Yes	****	<0.0001		vs.	vs.	EdU - BrdU -	Yes	0.001109	79.64	85.47	-5.825	1.576	3.697	24.37	0.003322
		WT Control Ab																	CPM DECOVA Ab vs. WT Control Ab	2.819	0.4601 to 5.177	Yes	*	0.0119		Column D	WT Control Ab	EdU + BrdU -	Yes	0.007099	12.44	9.463	2.979	1.025	2.907	27.69	0.014148
	EdU - BrdU -	92.5	86.4	84.7	89.8	84.1	87.1	81.3	87.8	84.4	85.4	82.4	88.8	82.4	80.8	86.2	83.4		CPM Control Ab vs. WT DECOVA Ab	9.444	7.085 to 11.80	Yes	****	<0.0001				EdU + BrdU +	Yes	0.00059	5.498	2.971	2.527	0.6286	4.02	21.65	0.002356
	EdU + BrdU -	4.36	7.57	8.85	5.82	8.32	6.98	11.2	11.8	10.2	12.8	11	8.48	11.5	12.7	9.52	10.3		CPM Control Ab vs. WT Control Ab	3.619	1.260 to 5.977	Yes	***	0.0005		Test details		EdU - BrdU +	Yes	0.030406	3.821	2.767	1.054	0.4624	2.28	27.96	0.030406
	EdU + BrdU +	1.41	3.52	3.65	2.39	4.3	2.35	2.68	2.93	2.52	1.11	4.6	2.04	4.28	3.79	1.84	4.13		WT DECOVA Ab vs. WT Control Ab	-5.825	-8.184 to -3.466	Yes	****	<0.0001		Test name	Unpaired t test with Welch correction
	EdU - BrdU +	1.73	2.54	2.84	1.96	3.33	1.54	4.89	3.63	3.56	1.33	3.35	1.57	2.76	4.25	1.26	3.73									Variance assumption	Individual variance for each group
		Replicate 1				Replicate 2						Replicate 3							EdU + BrdU -							Multiple comparisons	Set P value threshold
																			CPM DECOVA Ab vs. CPM Control Ab	0.255	-2.104 to 2.614	No	ns	0.9923		Method	Holm-Šídák method
																			CPM DECOVA Ab vs. WT DECOVA Ab	-6.655	-9.014 to -4.296	Yes	****	<0.0001		Alpha	0.05
																			CPM DECOVA Ab vs. WT Control Ab	-3.676	-6.035 to -1.318	Yes	***	0.0004
																			CPM Control Ab vs. WT DECOVA Ab	-6.91	-9.269 to -4.551	Yes	****	<0.0001		Column A	CPM DECOVA Ab		Below threshold?	P value	Mean of CPM DECOVA Ab	Mean of CPM Control Ab	Difference	SE of difference	t ratio	df	Adjusted P Value
																			CPM Control Ab vs. WT Control Ab	-3.931	-6.290 to -1.573	Yes	***	0.0001		vs.	vs.	EdU - BrdU -	No	0.515767	88.29	89.09	-0.8	1.216	0.6577	29.83	0.945019
																			WT DECOVA Ab vs. WT Control Ab	2.979	0.6201 to 5.337	Yes	**	0.0068		Column B	CPM Control Ab	EdU + BrdU -	No	0.722495	5.786	5.531	0.255	0.7113	0.3585	29.67	0.97863
																												EdU + BrdU +	No	0.989434	3.18	3.187	-0.006875	0.5148	0.01336	29.58	0.989434
																			EdU + BrdU +							Test details		EdU - BrdU +	No	0.752912	2.973	2.812	0.1613	0.5073	0.3178	28.67	0.97863
																			CPM DECOVA Ab vs. CPM Control Ab	-0.006875	-2.365 to 2.352	No	ns	>0.9999		Test name	Unpaired t test with Welch correction
																			CPM DECOVA Ab vs. WT DECOVA Ab	-2.318	-4.677 to 0.04049	No	ns	0.0561		Variance assumption	Individual variance for each group
																			CPM DECOVA Ab vs. WT Control Ab	0.2088	-2.150 to 2.567	No	ns	0.9958		Multiple comparisons	Set P value threshold
																			CPM Control Ab vs. WT DECOVA Ab	-2.311	-4.670 to 0.04737	No	ns	0.0571		Method	Holm-Šídák method
																			CPM Control Ab vs. WT Control Ab	0.2156	-2.143 to 2.574	No	ns	0.9953		Alpha	0.05
																			WT DECOVA Ab vs. WT Control Ab	2.527	0.1683 to 4.885	Yes	*	0.0304
																			EdU - BrdU +
																			CPM DECOVA Ab vs. CPM Control Ab	0.1613	-2.197 to 2.520	No	ns	0.998
																			CPM DECOVA Ab vs. WT DECOVA Ab	-0.8481	-3.207 to 1.510	No	ns	0.7886
																			CPM DECOVA Ab vs. WT Control Ab	0.2063	-2.152 to 2.565	No	ns	0.9959
																			CPM Control Ab vs. WT DECOVA Ab	-1.009	-3.368 to 1.349	No	ns	0.6855
																			CPM Control Ab vs. WT Control Ab	0.045	-2.314 to 2.404	No	ns	>0.9999
																			WT DECOVA Ab vs. WT Control Ab	1.054	-1.304 to 3.413	No	ns	0.6548
Fig. 4F
	%IRF4+
		Dock8wt/wt																						Means
	ISOOVA	19.4	14.7	19.6	13.2	12.6	1.64	1.67	1.01	1.71	2.38	5.62	7.22	8.71	6.75	4.21							ISOOVA	8.028		Power calculations
	DECOVA	11.9	16.1	14.3	18.7	6.3	2.09	3.28	1.96	0.65	3.58	5.86	8.32	5.28	4.19	4.76	11.1						DECOVA	7.39812		Minimum n per group for WT BCL2+anti-DECOVA vs CPM BCL2+anti-DECOVA = 17 to 23
		Dock8cpm/cpm
	ISOOVA	9.64	8.28	7.6	7.55	1.62	3.4	10.5	0.98	0.62	0.78	0.53	1.68	0.21	0.66	0.28	0.47	0.49	0.74				ISOOVA	3.11278
	DECOVA	1.49	6.9	10	14.6	10.4	0	0.94	0.73	0.43	1.47	0.15	0.14	0.16	0.37	0.19							DECOVA	3.198
		Replicate 1					Replicate 2						Replicate 3
	ANOVA summary			2way ANOVA Multiple comparison
	F	4.227		Tukey's multiple comparisons test	Predicted (LS) mean diff.	95.00% CI of diff.	Below threshold?	Summary	Adjusted P Value
	P value	0.0089
	P value summary	**		ISOOVA:Dock8wt/wt vs. ISOOVA:Dock8cpm/cpm	4.915	0.1722 to 9.658	Yes	*	0.0395
	Significant diff. among means (P < 0.05)?	Yes		ISOOVA:Dock8wt/wt vs. DECOVA:Dock8wt/wt	0.6299	-4.246 to 5.506	No	ns	0.9862
	R squared	0.1745		ISOOVA:Dock8wt/wt vs. DECOVA:Dock8cpm/cpm	4.83	-0.1239 to 9.784	No	ns	0.0586
				ISOOVA:Dock8cpm/cpm vs. DECOVA:Dock8wt/wt	-4.285	-8.947 to 0.3761	No	ns	0.0824
				ISOOVA:Dock8cpm/cpm vs. DECOVA:Dock8cpm/cpm	-0.08522	-4.828 to 4.658	No	ns	>0.9999
				DECOVA:Dock8wt/wt vs. DECOVA:Dock8cpm/cpm	4.2	-0.6758 to 9.076	No	ns	0.1151
	%BATFhi
		Dock8wt/wt																						Means
	ISOOVA	0.79	0.78	0.58	1.62	1.51	0.52	0.46	0.56	0.91	0.65	1.89	2.11	1.27	1.39	1.6							ISOOVA	1.10933		Power calculations
	DECOVA	1.19	3.49	2.82	2.73	0.73	2.16	1.62	1.68	0.85	3	3.5	2.08	3.94	5.85	3.94							DECOVA	2.63867		Minimum n per group for WT BCL2+anti-DECOVA vs CPM BCL2+anti-DECOVA = 6 to 9
		Dock8cpm/cpm
	ISOOVA	0.085	0.095	0.794	0.53	0.42	0.34	0.29	0.23	0.26	0.43	0	0	0.69	0.1	0	0.57	0.17	0.17				ISOOVA	0.287444
	DECOVA	0.61	0.42	0.29	0.31	0.75	0.46	0.2	0.16	0.13	0.35	0.14	0.26	0	0	0.26							DECOVA	0.289333
		Replicate 1					Replicate 2						Replicate 3
	ANOVA summary			2way ANOVA Multiple comparison
	F	34.46		Tukey's multiple comparisons test	Predicted (LS) mean diff.	95.00% CI of diff.	Below threshold?	Summary	Adjusted P Value
	P value	<0.0001
	P value summary	****		ISOOVA:Dock8wt/wt vs. ISOOVA:Dock8cpm/cpm	0.8219	0.1352 to 1.509	Yes	*	0.0128
	Significant diff. among means (P < 0.05)?	Yes		ISOOVA:Dock8wt/wt vs. DECOVA:Dock8wt/wt	-1.529	-2.247 to -0.8121	Yes	****	<0.0001
	R squared	0.6366		ISOOVA:Dock8wt/wt vs. DECOVA:Dock8cpm/cpm	0.82	0.1028 to 1.537	Yes	*	0.0189
				ISOOVA:Dock8cpm/cpm vs. DECOVA:Dock8wt/wt	-2.351	-3.038 to -1.665	Yes	****	<0.0001
				ISOOVA:Dock8cpm/cpm vs. DECOVA:Dock8cpm/cpm	-0.001889	-0.6886 to 0.6848	No	ns	>0.9999
				DECOVA:Dock8wt/wt vs. DECOVA:Dock8cpm/cpm	2.349	1.632 to 3.067	Yes	****	<0.0001

## Sheet: Fig. 5
Fig. 5C	Percent T cell proliferation at 96 hr (each column is a replicate (from pooled cells or single donor))														Table Analyzed	Divided T cells_Dose					2way ANOVa Multiple comparisons
	OVAHEL (ng/ml)	OTII CD4+ T cells alone				OTII + WT MD4 B cells				OTII + CPM MD4 B cells											Tukey's multiple comparisons test	Predicted (LS) mean diff.	95.00% CI of diff.	Below threshold?	Summary	Adjusted P Value
	0	0.03	0.02	1.92	0.13	0.348	1.718	0.096	0.038	0.17	1.89	0.28	0.814		Two-way ANOVA	Ordinary
	0.5		0.06	2.08	0.043		1.823	3.18	1.255		2.41	0.775	4.08		Alpha	0.05					0
	1	1.02	0.28	1.91	0.132	7.65	8.33	9.05	6.22	7.04	4.87	2.723	4.49								OTII CD4+ T cells alone vs. OTII + WT MD4 B cells	-0.025	-6.081 to 6.031	No	ns	>0.9999
	5	0.61	0.276	5.96	0.092	66.27	76.1	74.5	64.43	34.75	44.28	37.97	45.95		Source of Variation	% of total variation	P value	P value summary	Significant?		OTII CD4+ T cells alone vs. OTII + CPM MD4 B cells	-0.2635	-6.319 to 5.792	No	ns	0.9939
	10	0.1	0.17	6.43	0.092	89.52	76.9	85.47	76.7	60.76	53.78	54.53	63.39		Interaction	24.84	<0.0001	****	Yes		OTII + WT MD4 B cells vs. OTII + CPM MD4 B cells	-0.2385	-6.294 to 5.817	No	ns	0.995
	50	0.031	0.348	2.49	0.045	92.56	90.36	83.14	82.17	88.57	88.6	79.56	78.04		Row Factor	46.46	<0.0001	****	Yes
	Replicate:	1	2	3	4	1	2	3	4	1	2	3	4		Column Factor	25.41	<0.0001	****	Yes		0.5
																					OTII CD4+ T cells alone vs. OTII + WT MD4 B cells	-1.358	-8.351 to 5.634	No	ns	0.8861
	Multiple t-test. (welch's correction) with Holm-Šídák method														ANOVA table	SS (Type III)	DF	MS	F (DFn, DFd)	P value	OTII CD4+ T cells alone vs. OTII + CPM MD4 B cells	-1.694	-8.686 to 5.298	No	ns	0.8288
	Table Analyzed	Divided T cells_Dose			Below threshold?	P value	Mean of OTII + WT MD4 B cells	Mean of OTII + CPM MD4 B cells	Difference	SE of difference	t ratio	df	Adjusted P Value		Interaction	19947	10	1995	F (10, 51) = 158.5	P<0.0001	OTII + WT MD4 B cells vs. OTII + CPM MD4 B cells	-0.3357	-7.328 to 6.657	No	ns	0.9926
				0	No	0.683672	0.55	0.7885	-0.2385	0.5574	0.4279	6	0.899937		Row Factor	37301	5	7460	F (5, 51) = 592.7	P<0.0001
	Column B	OTII + WT MD4 B cells		0.5	No	0.78094	2.086	2.422	-0.3357	1.112	0.3019	3.27	0.899937		Column Factor	20400	2	10200	F (2, 51) = 810.4	P<0.0001	1
	vs.	vs.		1	No	0.034544	7.813	4.781	3.032	1.072	2.828	5.286	0.131181								OTII CD4+ T cells alone vs. OTII + WT MD4 B cells	-6.977	-13.03 to -0.9214	Yes	*	0.0203
	Column C	OTII + CPM MD4 B cells		5	Yes	0.000298	70.33	40.74	29.59	3.929	7.531	5.939	0.001787								OTII CD4+ T cells alone vs. OTII + CPM MD4 B cells	-3.945	-10.00 to 2.110	No	ns	0.2666
				10	Yes	0.001252	82.15	58.12	24.03	3.969	6.054	5.514	0.006246								OTII + WT MD4 B cells vs. OTII + CPM MD4 B cells	3.032	-3.024 to 9.087	No	ns	0.4536
	Test details			50	No	0.41531	87.06	83.69	3.365	3.844	0.8754	5.949	0.800117
	Test name	Unpaired t test with Welch correction																			5
	Variance assumption	Individual variance for each group																			OTII CD4+ T cells alone vs. OTII + WT MD4 B cells	-68.59	-74.65 to -62.53	Yes	****	<0.0001
	Multiple comparisons	Set P value threshold																			OTII CD4+ T cells alone vs. OTII + CPM MD4 B cells	-39	-45.06 to -32.95	Yes	****	<0.0001
	Method	Holm-Šídák method																			OTII + WT MD4 B cells vs. OTII + CPM MD4 B cells	29.59	23.53 to 35.64	Yes	****	<0.0001
	Alpha	0.05
																					10
																					OTII CD4+ T cells alone vs. OTII + WT MD4 B cells	-80.45	-86.51 to -74.39	Yes	****	<0.0001
																					OTII CD4+ T cells alone vs. OTII + CPM MD4 B cells	-56.42	-62.47 to -50.36	Yes	****	<0.0001
																					OTII + WT MD4 B cells vs. OTII + CPM MD4 B cells	24.03	17.98 to 30.09	Yes	****	<0.0001
																					50
																					OTII CD4+ T cells alone vs. OTII + WT MD4 B cells	-86.33	-92.38 to -80.27	Yes	****	<0.0001
																					OTII CD4+ T cells alone vs. OTII + CPM MD4 B cells	-82.96	-89.02 to -76.91	Yes	****	<0.0001
																					OTII + WT MD4 B cells vs. OTII + CPM MD4 B cells	3.365	-2.691 to 9.421	No	ns	0.3792
Fig. 5D	Number of divisions: T cell prolifertion at 96 hr with 5 ng/ml OVAHEL (each column is an independent replicate (from pooled cells or single donor))														Table Analyzed	Tcells_5 ng/ml Ig_Cumulative divisions					2way ANOVa Multiple comparisons
	No of divisions	OTII CD4+ T cells alone				OTII + Dock8wt/wt MD4 B cells				OTII + Dock8cpm/cpm MD4 B cell											Tukey's multiple comparisons test	Mean Diff.	95.00% CI of diff.	Below threshold?	Summary	Adjusted P Value
	0	95.1	69.2	90.6	93.4	37	15.3	16.8	18.3	57.1	35.1	24.9	51.2		Two-way ANOVA	Ordinary
	≥1	0.276	5.96	0.092	0.024	66.27	76.1	74.5	64.43	34.75	44.28	37.97	45.95		Alpha	0.05					0
	≥2	0.056	2.05	0.046	0.002	43.07	63.3	64.43	59.2	17.55	34.58	45.95	19.57								OTII CD4+ T cells alone vs. OTII + Dock8wt/wt MD4 B cells	65.23	52.30 to 78.15	Yes	****	<0.0001
	≥3	0.056	1.34	0.046	0	29.67	50.4	48.93	40.4	7.55	21.28	26.05	9.17		Source of Variation	% of total variation	P value	P value summary	Significant?		OTII CD4+ T cells alone vs. OTII + Dock8cpm/cpm MD4 B cell	45	32.08 to 57.92	Yes	****	<0.0001
	≥4	0.056	0.67	0.046	0	18.17	29.54	28.73	22.1	3.69	9.7	10.95	3.45		Interaction	46.15	<0.0001	****	Yes		OTII + Dock8wt/wt MD4 B cells vs. OTII + Dock8cpm/cpm MD4 B cell	-20.23	-33.15 to -7.304	Yes	**	0.0012
	≥5	0	0	0	0	8.98	7.66	8.43	7.1	1.76	2	2.94	1.05		Row Factor	35.62	<0.0001	****	Yes
	Replicate:	1	2	3	4	1	2	3	4	1	2	3	4		Column Factor	12.18	<0.0001	****	Yes		≥1
																					OTII CD4+ T cells alone vs. OTII + Dock8wt/wt MD4 B cells	-68.74	-81.66 to -55.82	Yes	****	<0.0001
	Multiple t-test. (welch's correction) with Holm-Šídák method														ANOVA table	SS	DF	MS	F (DFn, DFd)	P value	OTII CD4+ T cells alone vs. OTII + Dock8cpm/cpm MD4 B cell	-39.15	-52.07 to -26.23	Yes	****	<0.0001
	Table Analyzed	5 ng/ml Ig_Cumulative divisions			Below threshold?	P value	Mean of OTII + Dock8wt/wt MD4 B cells	Mean of OTII + Dock8cpm/cpm MD4 B cell	Difference	SE of difference	t ratio	df	Adjusted P Value		Interaction	23686	10	2369	F (10, 54) = 41.20	P<0.0001	OTII + Dock8wt/wt MD4 B cells vs. OTII + Dock8cpm/cpm MD4 B cell	29.59	16.67 to 42.51	Yes	****	<0.0001
				0	No	0.064771	21.85	42.08	-20.23	8.959	2.257	6	0.064771		Row Factor	18279	5	3656	F (5, 54) = 63.59	P<0.0001
	Column B	OTII + Dock8wt/wt MD4 B cells		≥1	Yes	0.000284	70.33	40.74	29.59	3.929	7.531	6	0.001419		Column Factor	6250	2	3125	F (2, 54) = 54.36	P<0.0001	≥2
	vs.	vs.		≥2	Yes	0.014929	57.5	29.41	28.09	8.319	3.376	6	0.029636		Residual	3104	54	57.49			OTII CD4+ T cells alone vs. OTII + Dock8wt/wt MD4 B cells	-56.96	-69.88 to -44.04	Yes	****	<0.0001
	Column C	OTII + Dock8cpm/cpm MD4 B cell		≥3	Yes	0.007099	42.35	16.01	26.34	6.58	4.002	6	0.021147								OTII CD4+ T cells alone vs. OTII + Dock8cpm/cpm MD4 B cell	-28.87	-41.79 to -15.95	Yes	****	<0.0001
				≥4	Yes	0.001894	24.64	6.948	17.69	3.36	5.264	6	0.007556								OTII + Dock8wt/wt MD4 B cells vs. OTII + Dock8cpm/cpm MD4 B cell	28.09	15.17 to 41.01	Yes	****	<0.0001
	Test details			≥5	Yes	3.9e-05	8.043	1.938	6.105	0.5695	10.72	6	0.000233
	Test name	Unpaired t test with Welch correction																			≥3
	Variance assumption	Individual variance for each group																			OTII CD4+ T cells alone vs. OTII + Dock8wt/wt MD4 B cells	-41.99	-54.91 to -29.07	Yes	****	<0.0001
	Multiple comparisons	Set P value threshold																			OTII CD4+ T cells alone vs. OTII + Dock8cpm/cpm MD4 B cell	-15.65	-28.57 to -2.731	Yes	*	0.0139
	Method	Holm-Šídák method																			OTII + Dock8wt/wt MD4 B cells vs. OTII + Dock8cpm/cpm MD4 B cell	26.34	13.42 to 39.26	Yes	****	<0.0001
	Alpha	0.05
																					≥4
																					OTII CD4+ T cells alone vs. OTII + Dock8wt/wt MD4 B cells	-24.44	-37.36 to -11.52	Yes	****	<0.0001
																					OTII CD4+ T cells alone vs. OTII + Dock8cpm/cpm MD4 B cell	-6.755	-19.68 to 6.166	No	ns	0.4238
																					OTII + Dock8wt/wt MD4 B cells vs. OTII + Dock8cpm/cpm MD4 B cell	17.69	4.767 to 30.61	Yes	**	0.0048
																					≥5
																					OTII CD4+ T cells alone vs. OTII + Dock8wt/wt MD4 B cells	-8.043	-20.96 to 4.878	No	ns	0.2989
																					OTII CD4+ T cells alone vs. OTII + Dock8cpm/cpm MD4 B cell	-1.938	-14.86 to 10.98	No	ns	0.9306
																					OTII + Dock8wt/wt MD4 B cells vs. OTII + Dock8cpm/cpm MD4 B cell	6.105	-6.816 to 19.03	No	ns	0.4948
Fig. 5F	CD86 expression on B cell surface at 16 hours ( independent replicate experiments separated by line ( each column is data from cells of a single donor or pooled multiple donors))
	OVAHEL (ng/ml)	WT							CPM
	0	540	656	315	400	94	528	215	1012	880	214.5	328	99.3333	416	193.5
	0.5				564		765	466.5				572		554	347
	1	754	870	1044	486	204	873	493	1020	986	434	956	169	748	327.5
	5	1640	1130	1890	1150	1472.33	1828	1400	1186	1016	881.5	1126	383.667	1028	653
	10	1936	1956	2117.5	1812	2748	1858	1961.5	1680	1476	1303.5	1334	686	1535	1079
	50	3164	3706	3573.5	3492	3291.67	3670	2088	2192	3882.5	3979.5	2952	2155	3111	3022
	Multiple t-test. (welch's correction) with Holm-Šídák method														2way ANOVa Multiple comparisons
	Table Analyzed	CD86 MFI on Day 1_B cells			Below threshold?	P value	Mean of WT	Mean of CPM	Difference	SE of difference	t ratio	df	Adjusted P Value		Šídák's multiple comparisons test	Predicted (LS) mean diff.	95.00% CI of diff.	Below threshold?	Summary	Adjusted P Value
				0	No	0.7221	392.6	449	-56.48	154.1	0.3665	9.398	0.92277
	Column A	WT		0.5	No	0.39993	598.5	491	107.5	113.7	0.9452	3.855	0.87034		WT - CPM
	vs.	vs.		1	No	0.94592	674.9	662.9	11.93	172.1	0.06931	11.62	0.94592		0	-56.48	-619.6 to 506.7	No	ns	>0.9999
	Column B	CPM		5	Yes	0.00234	1501	896.3	605.2	157.4	3.846	11.96	0.01165		0.5	107.5	-752.7 to 967.7	No	ns	0.9997
				10	Yes	0.00095	2056	1299	756.5	174	4.346	11.99	0.00571		1	11.93	-551.2 to 575.1	No	ns	>0.9999
	Test details			50	No	0.4982	3284	3042	241.6	345.3	0.6997	11.34	0.87365		5	605.2	42.02 to 1168	Yes	*	0.0288
	Test name	Unpaired t test with Welch correction													10	756.5	193.3 to 1320	Yes	**	0.0032
	Variance assumption	Individual variance for each group													50	241.6	-321.6 to 804.7	No	ns	0.8198
	Multiple comparisons	Set P value threshold
	Method	Holm-Šídák method
	Alpha	0.05
	CD54 (ICAM1) expression on B cell surface at 16 hours ( independent replicate experiments separated by line ( each column is data from cells of a single donor or pooled multiple donors))
	OVAHEL (ng/ml)	WT					CPM
	0	1317	1281	1184	1039	865	1202	1149	1099	857	697
	0.5		1364		1372	1516		1399		1209	1123
	1	1606	1327	1896	1521	1993	1549	1703	1529	1525	1217
	5	2852	2855	3764	3496	3828	1951	2216	2092	2499	2297
	10	3940	3739	5018	4576	4902	2931	3222	3467	3164	3085
	50	4665	5666	7104	4873	3981	3826	4786	6973	3084	4636
	Multiple t-test. (welch's correction) with Holm-Šídák method														2way ANOVa Multiple comparisons
	Table Analyzed	CD54 MFI on Day 1_B cells			Below threshold?	P value	Mean of WT	Mean of CPM	Difference	SE of difference	t ratio	df	Adjusted P Value		Šídák's multiple comparisons test	Predicted (LS) mean diff.	95.00% CI of diff.	Below threshold?	Summary	Adjusted P Value
				0	No	0.315742	1137	1001	136.4	127.3	1.072	7.841	0.654281
	Column A	WT		0.5	No	0.157776	1417	1244	173.7	95.33	1.822	3.293	0.496834		WT - CPM
	vs.	vs.		1	No	0.298155	1669	1505	164	145.7	1.126	6.846	0.654281		0	136.4	-965.5 to 1238	No	ns	0.9997
	Column B	CPM		5	Yes	0.003443	3359	2211	1148	233	4.927	5.455	0.020479		0.5	173.7	-1249 to 1596	No	ns	0.9997
				10	Yes	0.005693	4435	3174	1261	270.4	4.664	4.937	0.028142		1	164	-937.9 to 1266	No	ns	0.999
	Test details			50	No	0.500405	5258	4661	596.8	844.1	0.707	7.694	0.654281		5	1148	46.08 to 2250	Yes	*	0.0371
	Test name	Unpaired t test with Welch correction													10	1261	159.3 to 2363	Yes	*	0.0173
	Variance assumption	Individual variance for each group													50	596.8	-505.1 to 1699	No	ns	0.6034
	Multiple comparisons	Set P value threshold
	Method	Holm-Šídák method
	Alpha	0.05
Fig. 5G	Percent B cell proliferation at 96 hr (each column is an independent replicate (from pooled cells or single donor))														2way ANOVa Multiple comparisons
	OVAHEL (ng/ml)	OTII + WT MD4 B cells				OTII + CPM MD4 B cells									Šídák's multiple comparisons test	Predicted (LS) mean diff.	95.00% CI of diff.	Below threshold?	Summary	Adjusted P Value
	0	2.5	9.5	6.2	0.61	7.14	4.2	6.3	5.93
	0.5	12.9	14.3	14.1		12.7	12.2	14.5							OTII + WT MD4 B cells - OTII + CPM MD4 B cells
	1	27.8	29.3	26.2	16.2	23.3	22.1	17.4	11.6						0	-1.19	-9.600 to 7.220	No	ns	0.9992
	5	71.3	75.8	77	67.7	52.9	52.8	47.2	45.2						0.5	0.6333	-9.078 to 10.34	No	ns	>0.9999
	10	88.8	89.6	91.8	81.2	67.7	71.3	77	66.2						1	6.275	-2.135 to 14.68	No	ns	0.2402
	50	94.7	93.5	97.7	91	88.3	89.5	86.9	76.1						5	23.43	15.02 to 31.83	Yes	****	<0.0001
															10	17.3	8.890 to 25.71	Yes	****	<0.0001
	Multiple t-test. (welch's correction) with Holm-Šídák method														50	9.025	0.6150 to 17.43	Yes	*	0.03
	Table Analyzed	Divided B cells_Dose_with stats			Below threshold?	P value	Mean of OTII + WT MD4 B cells	Mean of OTII + CPM MD4 B cells	Difference	SE of difference	t ratio	df	Adjusted P Value
				0	No	0.599624	4.703	5.893	-1.19	2.071	0.5747	3.582	0.742489
	Column A	OTII + WT MD4 B cells		0.5	No	0.492545	13.77	13.13	0.6333	0.8239	0.7687	3.359	0.742489
	vs.	vs.		1	No	0.166369	24.88	18.6	6.275	3.978	1.577	5.932	0.420677
	Column B	OTII + CPM MD4 B cells		5	Yes	0.000201	72.95	49.53	23.43	2.902	8.073	5.957	0.001203
				10	Yes	0.002032	87.85	70.55	17.3	3.329	5.196	5.99	0.010118
	Test details			50	No	0.053314	94.23	85.2	9.025	3.379	2.671	4.176	0.196801
	Test name	Unpaired t test with Welch correction
	Variance assumption	Individual variance for each group
	Multiple comparisons	Set P value threshold
	Method	Holm-Šídák method
	Alpha	0.05
Fig. 5H	Proliferation of CD45.2+ B cells from mixed B+B+T cultures at 96 hr (each column is an independent replicate (from pooled cells or single donor))														2way ANOVa Multiple comparisons
	OVAHEL (ng/ml)	Dock8wt/wt MD4 B cells					Dock8pm/cpm MD4 B cells								Šídák's multiple comparisons test	Mean Diff.	95.00% CI of diff.	Below threshold?	Summary	Adjusted P Value
	0	1.93	7.531	5.5	1.45	14.2	2.01	3.14	6.9	6.84	9.51
	1	34.1	40.78	58.9	36.3	38.82	25	29.72	20.7	31.8	28.26				Dock8wt/wt MD4 B cells - Dock8pm/cpm MD4 B cells
	5	74.4	59.95	77.9	64.7	66.3	51.7	42.16	35.1	56.2	40.8				0	0.4422	-10.46 to 11.35	No	ns	>0.9999
	10	79.2	86.44	79.8	78.6	74.3	59	61.18	39.3	60.3	53.4				1	14.68	3.780 to 25.59	Yes	**	0.004
	50	91.7	85.5	96.7	85.1	89.9	71.2	70.54	67.7	68.5	72.5				5	23.46	12.55 to 34.36	Yes	****	<0.0001
															10	25.03	14.13 to 35.94	Yes	****	<0.0001
															50	19.69	8.788 to 30.60	Yes	****	<0.0001
	Table Analyzed	Divided B cells_Dose			Below threshold?	P value	Mean of Dock8wt/wt MD4 B cells	Mean of Dock8pm/cpm MD4 B cells	Difference	SE of difference	t ratio	df	Adjusted P Value
				0	No	0.874309	6.122	5.68	0.4422	2.687	0.1645	6.493	0.874309
	Column A	Dock8wt/wt MD4 B cells		1	No	0.025607	41.78	27.1	14.68	4.835	3.037	5.489	0.050558
	vs.	vs.		5	Yes	0.001753	68.65	45.19	23.46	5.046	4.649	7.815	0.006643
	Column B	Dock8pm/cpm MD4 B cells		10	Yes	0.001665	79.67	54.64	25.03	4.51	5.551	5.748	0.006643
				50	Yes	0.000274	89.78	70.09	19.69	2.316	8.502	5.312	0.001367
	Test details
	Test name	Unpaired t test with Welch correction
	Variance assumption	Individual variance for each group
	Multiple comparisons	Set P value threshold
	Method	Holm-Šídák method
	Alpha	0.05

## Sheet: Fig. 6
Fig. 6B	B cell proliferation at 96 hr (anti-CD40 and / or anti-CD28) - (each column is a biological replicate and an independent experiment (fromcells pooled from multiple donor mice))														Two-way ANOVA	Ordinary					2way ANOVA Multiple comparison
		WT			CPM										Alpha	0.05					Šídák's multiple comparisons test	Mean Diff.	95.00% CI of diff.	Below threshold?	Summary	Adjusted P Value
	-	57.1	69.2	61.1	25.5	26.5	36.1
	aCD40	72.7	87.4	70.8	63.5	71.2	61.8								Source of Variation	% of total variation	P value	P value summary	Significant?		WT - CPM
	aCD28	62.2	51.8	58.2	25.6	28.2	29.5								Interaction	7.703	0.0021	**	Yes		-	33.1	20.74 to 45.46	Yes	****	<0.0001
	aCD40+aCD28	80.4	78.2	78.7	70.8	64.8	73.7								Row Factor	56.94	<0.0001	****	Yes		aCD40	11.47	-0.8956 to 23.83	No	ns	0.0751
															Column Factor	30	<0.0001	****	Yes		aCD28	29.63	17.27 to 42.00	Yes	****	<0.0001
																					aCD40+aCD28	9.333	-3.029 to 21.70	No	ns	0.1865
															ANOVA table	SS	DF	MS	F (DFn, DFd)	P value
															Interaction	671.8	3	223.9	F (3, 16) = 7.680	P=0.0021
	Table Analyzed	5 ng/ml_% divided B cells		Condition	Below threshold?	P value	Mean of WT	Mean of CPM	Difference	SE of difference	t ratio	df	Adjusted P Value		Row Factor	4966	3	1655	F (3, 16) = 56.77	P<0.0001
				-	Yes	0.002544	62.47	29.37	33.1	4.908	6.744	3.989	0.010135		Column Factor	2617	1	2617	F (1, 16) = 89.73	P<0.0001
	Column A	WT		aCD40	No	0.148128	76.97	65.5	11.47	5.99	1.914	3.113	0.148128		Residual	466.6	16	29.16
	vs.	vs.		aCD28	Yes	0.005053	57.4	27.77	29.63	3.238	9.15	2.562	0.015081
	Column B	CPM		aCD40+aCD28	No	0.06273	79.1	69.77	9.333	2.704	3.452	2.257	0.121524
	Test details
	Test name	Unpaired t test with Welch correction
	Variance assumption	Individual variance for each group
	Multiple comparisons	Set P value threshold
	Method	Holm-Šídák method
	Alpha	0.05
Fig. 6C	T cell proliferation at 96 hr (anti-CD40 and / or anti-CD28) (each column is a biological replicate and an independent experiment (fromcells pooled from multiple donors))														Two-way ANOVA	Ordinary					2way ANOVA Multiple comparison
		WT			CPM										Alpha	0.05					Šídák's multiple comparisons test	Mean Diff.	95.00% CI of diff.	Below threshold?	Summary	Adjusted P Value
	-	54.8	66.8	67	42	34.7	35.2
	aCD40	57.2	64.6	65	48.9	43.9	48								Source of Variation	% of total variation	P value	P value summary	Significant?		WT - CPM
	aCD28	88.3	88.3	77.6	85	85.1	80.2								Interaction	9.372	0.0007	***	Yes		-	25.57	14.48 to 36.65	Yes	****	<0.0001
	aCD40+aCD28	81.8	82.1	77	84.4	83.9	73								Row Factor	76.14	<0.0001	****	Yes		aCD40	15.33	4.249 to 26.42	Yes	**	0.0053
															Column Factor	9.253	<0.0001	****	Yes		aCD28	1.3	-9.784 to 12.38	No	ns	0.9959
																					aCD40+aCD28	-0.1333	-11.22 to 10.95	No	ns	>0.9999
															ANOVA table	SS	DF	MS	F (DFn, DFd)	P value
															Interaction	672.1	3	224	F (3, 16) = 9.557	P=0.0007
	Table Analyzed	5 ng/ml_% divided T cells			Below threshold?	P value	Mean of WT	Mean of CPM	Difference	SE of difference	t ratio	df	Adjusted P Value		Row Factor	5461	3	1820	F (3, 16) = 77.65	P<0.0001
				-	Yes	0.009928	62.87	37.3	25.57	4.671	5.474	3.221	0.039126		Column Factor	663.6	1	663.6	F (1, 16) = 28.31	P<0.0001
	Column A	WT		aCD40	Yes	0.011082	62.27	46.93	15.33	2.966	5.169	3.297	0.039126		Residual	375.1	16	23.44
	vs.	vs.		aCD28	No	0.763282	84.73	83.43	1.3	3.916	0.332	2.789	0.943965
	Column B	CPM		aCD40+aCD28	No	0.976089	80.3	80.43	-0.1333	4.07	0.03276	2.76	0.976089
	Test details
	Test name	Unpaired t test with Welch correction
	Variance assumption	Individual variance for each group
	Multiple comparisons	Set P value threshold
	Method	Holm-Šídák method
	Alpha	0.05
Fig. 6D															2way ANOVA Multiple comparisons							Two-way ANOVA	Ordinary
															Šídák's multiple comparisons test	Mean Diff.	95.00% CI of diff.	Below threshold?	Summary	Adjusted P Value		Alpha	0.05
	CD86 expression on B cells at 16 hours (activated with HEL and anti-CD40) (each column is a biological replicate and an independent experiment (from cells pooled from multiple donors))														B cell CD86 expression (HEL+anti-CD40)
	HEL (ng/ml)	Dock8wt/wt (HEL)			Dock8wt/wt (HEL + aCD40)			Dock8cpm/cpm (HEL)			Dock8cpm/cpm (HEL + aCD40)				Dock8wt/wt (HEL + aCD40) - Dock8cpm/cpm (HEL + aCD40)							Source of Variation	% of total variation	P value	P value summary	Significant?
	0	419	443	504.27	1771	1887	2139.93	348	420	449.28	1497	1573	1795.95		0	310.7	-208.5 to 829.8	No	ns	0.5396		Interaction	4.93	<0.0001	****	Yes
	0.01	515	406.85	539.282	1879	1521.99	1989.58	382	355.26	431.297	1621	1588.58	1877.6		0.01	101.1	-418.1 to 620.3	No	ns	0.9996		Row Factor	88.56	<0.0001	****	Yes
	0.05	459	362.61	480.642	1967	1593.27	2082.76	400	372	451.62	1752	1716.96	2029.34		0.05	48.24	-470.9 to 567.4	No	ns	>0.9999		Column Factor	3.923	<0.0001	****	Yes
	0.1	490	387.1	513.104	1856	1503.36	1965.23	397	369.21	448.233	1635	1602.3	1893.82		0.10	64.49	-454.7 to 583.7	No	ns	>0.9999
	0.5	640	505.6	670.176	2080	1684.8	2202.41	456	424.08	514.847	2314	2267.72	2680.31		0.50	-431.6	-950.8 to 87.58	No	ns	0.1546		ANOVA table	SS	DF	MS	F (DFn, DFd)	P value
	1	1419	1882	1431.09	2615	3507	3581.37	933	2566	1871.41	2504	2993	3215.74		1	330.2	-189.0 to 849.4	No	ns	0.4577		Interaction	22134312	27	819789	F (27, 80) = 5.657	P<0.0001
	5	5718	3884	4617.17	4386	4116	4973.67	4075	3516	4440.73	3573	4444	4689.94		5	256.2	-262.9 to 775.4	No	ns	0.7695		Row Factor	397605907	9	44178434	F (9, 80) = 304.8	P<0.0001
	10	5026	4940	5830.11	4908	4927	5753.48	4950	4710	5651.1	4737	4282	5276.11		10	431.1	-88.07 to 950.3	No	ns	0.1555		Column Factor	17610628	3	5870209	F (3, 80) = 40.51	P<0.0001
	50	4736	5570	6029.01	4792	5074	5471.61	4792	5225	5859.94	4886	4478	5009.94		50	321.2	-198.0 to 840.4	No	ns	0.4948		Residual	11593990	80	144925
	100	5503	5721	6066.04	4908	4967	5276.88	4647	5074	5686.78	5140	4697	5754.65		100	-146.6	-665.8 to 372.6	No	ns	0.9923
Fig. 6E															2way ANOVA Multiple comparisons							Two-way ANOVA	Ordinary
															Šídák's multiple comparisons test	Mean Diff.	95.00% CI of diff.	Below threshold?	Summary	Adjusted P Value		Alpha	0.05
	B cell proliferation at 96 hr with HEL doses and anti-CD40 (each column is a biological replicate and an independent experiment (from cells pooled from multiple donors))														B cell proliferation (HEL+anti-DECOVA)
	HEL (ng/ml)	Dock8wt/wt (HEL)			Dock8wt/wt (HEL + aCD40)			Dock8cpm/cpm (HEL)			Dock8cpm/cpm (HEL + aCD40)				Dock8wt/wt (HEL + aCD40) - Dock8cpm/cpm (HEL + aCD40)							Source of Variation	% of total variation	P value	P value summary	Significant?
	0	3.6	2.5	3.05	4.8	6.7	5.75	4.1	2.6	3.35	7.78	3.63	5.705		0	0.04333	-7.705 to 7.792	No	ns	>0.9999		Interaction	8.037	<0.0001	****	Yes
	0.01	3.2	4.1	3.65	3.5	4.6	4.05	2.1	4.8	3.45	7.73	4.4	6.065		0.01	-2.017	-9.765 to 5.732	No	ns	0.9033		Row Factor	82.13	<0.0001	****	Yes
	0.05	3.3	4.5	3.9	3.3	5.2	4.25	5.2	3.6	4.4	8.97	5.87	7.42		0.05	-3.17	-10.92 to 4.579	No	ns	0.7066		Column Factor	7.894	<0.0001	****	Yes
	0.1	4.2	3.2	3.7	9.5	7.1	8.3	2.9	5.1	4	8.1	9.65	8.875		0.10	-0.5767	-8.325 to 7.172	No	ns	0.9973
	0.5	4.08	6.1	5.09	14.6	13.1	13.85	2.4	3.5	2.95	13.2	10.91	12.055		0.50	1.793	-5.955 to 9.542	No	ns	0.9295		ANOVA table	SS	DF	MS	F (DFn, DFd)	P value
	1	17.1	12.5	14.8	27.4	20	23.7	17	18.2	17.6	17.4	24.8	16.1		1	4.267	-3.482 to 12.02	No	ns	0.4756		Interaction	4345	27	160.9	F (27, 80) = 12.30	P<0.0001
	5	31.1	21.4	26.25	38.1	28.6	33.35	24.3	37.3	30.8	42.9	32.8	37.85		5	-4.5	-12.25 to 3.249	No	ns	0.4282		Row Factor	44411	9	4935	F (9, 80) = 377.2	P<0.0001
	10	36	28.6	32.3	65.5	44.3	54.9	34	36.4	35.2	53.8	58.5	56.15		10	-1.25	-8.999 to 6.499	No	ns	0.9743		Column Factor	4268	3	1423	F (3, 80) = 108.8	P<0.0001
	50	28.2	27.8	34	67.4	73.1	70.25	43	36.9	36.95	64.5	67.9	61.2		50	5.717	-2.032 to 13.47	No	ns	0.2215		Residual	1047	80	13.08
	100	32.4	33.3	32.85	76.9	64.3	65.6	49.2	30.5	39.85	69.5	70.4	59.95		100	2.317	-5.432 to 10.07	No	ns	0.8613
Fig. 6F															2way ANOVA Multiple comparisons							Two-way ANOVA	Ordinary
															Šídák's multiple comparisons test	Mean Diff.	95.00% CI of diff.	Below threshold?	Summary	Adjusted P Value		Alpha	0.05
	CD86 expression on B cells at 16 hours with HEL doses and either anti-DO or anti-DO-EA (each column is a biological replicate and an independent experiment (from cells pooled from multiple donors ))														B cell CD86 expression (HEL+anti-DECOVA)
	HEL (ng/ml)	Dock8wt/wt (HEL + aDECOVA-E333A)			Dock8wt/wt (HEL + aDECOVA)			Dock8cpm/cpm (HEL + aDECOVA-E333A)			Dock8cpm/cpm (HEL + aDECOVA)				Dock8wt/wt (HEL + aDECOVA) - Dock8cpm/cpm (HEL + aDECOVA)							Source of Variation	% of total variation	P value	P value summary	Significant?
	0	456	377	508	618	484	656	351	433	521	499	639	665		0	-15	-1104 to 1074	No	ns	>0.9999		Interaction	2.748	0.0055	**	Yes
	0.01	453	354	403.5	721	483	602	373	435	404	493	615	554		0.01	48	-1041 to 1137	No	ns	>0.9999		Row Factor	92.56	<0.0001	****	Yes
	0.05	493	405	449	747	496	621.5	388	472	430	561	645	603		0.05	18.5	-1071 to 1108	No	ns	>0.9999		Column Factor	0.8406	0.0012	**	Yes
	0.1	558	423	490.5	878	513	695.5	397	451	424	571	723	647		0.1	48.5	-1041 to 1138	No	ns	>0.9999
	0.5	1097	733	915	3006	1952	2229	540	928	734	801	1631	1216		0.5	1180	90.18 to 2269	Yes	*	0.0269		ANOVA table	SS	DF	MS	F (DFn, DFd)	P value
	1	2973	2227	1342	4290	3752	4315	1415	2470	2836	1610	3293	2902		1	1517	427.8 to 2607	Yes	**	0.0019		Interaction	13955502	27	516870	F (27, 80) = 2.113	P=0.0055
	5	4220	4861	3170	4522	5488	4685	3184	4235	3619	3389	4427	3998		5	960.3	-129.2 to 2050	No	ns	0.1131		Row Factor	470019182	9	52224354	F (9, 80) = 213.5	P<0.0001
	10	5172	5404	4309	4576	5783	4599	4584	5676	4849	4307	4931	5074		10	215.3	-874.2 to 1305	No	ns	0.9956		Column Factor	4268805	3	1422935	F (3, 80) = 5.816	P=0.0012
	50	5034	6152	4570	4446	5467	4467	4334	6037	5409	4167	5210	4850		50	51	-1038 to 1140	No	ns	>0.9999		Residual	19571847	80	244648
	100	5346	6468	5234	4468	5988	4526	4639	6135	5423	3877	4816	5086		100	401	-688.5 to 1490	No	ns	0.9043
Fig. 6G															2way ANOVA Multiple comparisons							Two-way ANOVA	Ordinary
															Šídák's multiple comparisons test	Mean Diff.	95.00% CI of diff.	Below threshold?	Summary	Adjusted P Value		Alpha	0.05
	B cell proliferation at 96 hr with HEL doses and either anti-DO or anti-DO-EA (each column is a biological replicate and an independent experiment (from cells pooled from multiple donors donor))														B cell Proliferation expression (HEL+anti-DECOVA)
	HEL (ng/ml)	Dock8wt/wt (HEL + aDECOVA-E333A)			Dock8wt/wt (HEL + aDECOVA)			Dock8cpm/cpm (HEL + aDECOVA-E333A)			Dock8cpm/cpm (HEL + aDECOVA)				Dock8wt/wt (HEL + aDECOVA) - Dock8cpm/cpm (HEL + aDECOVA)							Source of Variation	% of total variation	P value	P value summary	Significant?
	0	6.67	16.7	20	11.4	17.4	14.1	11.4	13.3	10	10.4	19	17		0	-1.167	-14.98 to 12.64	No	ns	>0.9999		Interaction	22.87	<0.0001	****	Yes
	0.01	12.2	21.7	11.95	19.4	21.6	30.5	24.2	16.9	15.55	9.05	19.1	14.075		0.01	9.757	-4.054 to 23.57	No	ns	0.3113		Row Factor	42.98	<0.0001	****	Yes
	0.05	24	29.2	26.6	41.3	23.2	32.25	23.3	20.4	31.85	6.08	24.1	15.09		0.05	17.16	3.350 to 30.97	Yes	**	0.0073		Column Factor	30.69	<0.0001	****	Yes
	0.1	21.1	15.4	18.25	41.9	29.6	35.75	35.5	20	32.75	17.69	27.3	17.495		0.1	14.92	1.110 to 28.73	Yes	*	0.0274
	0.5	32.2	28.6	30.4	72.8	65.4	59.1	28.6	25.6	27.1	20.7	41.3	36		0.5	33.1	19.29 to 46.91	Yes	****	<0.0001		ANOVA table	SS	DF	MS	F (DFn, DFd)	P value
	1	30.9	27	17.1	81.9	84	74.1	16.2	32.8	25.5	55.1	74.2	44.2		1	22.17	8.356 to 35.98	Yes	***	0.0003		Interaction	20803	27	770.5	F (27, 80) = 19.60	P<0.0001
	5	34.9	27.8	37.8	87.5	90.6	81.2	29.7	25.4	39.2	83.4	80.4	70.9		5	8.2	-5.610 to 22.01	No	ns	0.5134		Row Factor	39096	9	4344	F (9, 80) = 110.5	P<0.0001
	10	31.5	25.5	18.4	92.3	87.5	88.4	37.7	26	31.5	85	90.3	83.5		10	3.133	-10.68 to 16.94	No	ns	0.9908		Column Factor	27921	3	9307	F (3, 80) = 236.8	P<0.0001
	50	38.8	37	25	95.8	90.3	87.5	45.5	35	25.6	89	92.7	88.8		50	1.033	-12.78 to 14.84	No	ns	>0.9999		Residual	3145	80	39.31
	100	26	35.8	37.1	96.1	92.2	91.3	34.3	28.6	35	85.7	92.5	90.4		100	3.667	-10.14 to 17.48	No	ns	0.9793

## Sheet: Fig. 7
Fig. 7B	B-T conjugates pooled from 3 experiments (each column is a biological replicate (from a single B cell donor mouse))
	Antigen (ng/ml)	Dock8wt/wt												Dock8cpm/cpm
	0	0.82	0.79	2.43	1.66	3	0.26	1.24	1.26	3.38	1.51	1.62	0.32	1.12	1.26	3.56	2.48	2.18	0.39	1.01	0.89	3.51	1.89	1.85	0.23
	10 OVAHEL	17.2	15.5	17.8	15.8	13.4	17.4	24.4	16.5	20.6	11.7	14.4	16.3	5.5	11.2	11.7	6.69	7.84	10.8	15.3	12.1	11.6	6.73	9.14	12
	50 OVAHEL	20.7	22.6	23.1	12.7	17.9	24.5	16.8	22.3	18.3	14.6	16.3	25.2	20.1	13	12.3	17.58	12.3	17.3	21.1	13.1	13.1	16.93	19	14.7
	50 HEL	1.47	1.42	2.93	2.44	3.71	0.55	1.68	1.66	2.5	2.43	3.4	0.49	1.18	1.13	2.12	1.44	1.73	0.34	0.87	1.24	3.05	1.65	3	0.14
		Experiment 1				Experiment 2				Experiment 3				Experiment 1				Experiment 2				Experiment 3
	Table Analyzed	B-T conjugates Pooled from 3 experiments			Below threshold?	P value	Mean of Dock8wt/wt	Mean of Dock8cpm/cpm	Difference	SE of difference	t ratio	df	Adjusted P Value
				0	No	0.687581	1.524	1.698	-0.1733	0.4253	0.4076	21.77	0.687581
	Column A	Dock8wt/wt		10 OVAHEL	Yes	2.7e-05	16.75	10.05	6.7	1.265	5.295	21.6	0.00011
	vs.	vs.		50 OVAHEL	No	0.021302	19.58	15.88	3.708	1.489	2.49	20.83	0.062555
	Column B	Dock8cpm/cpm		50 HEL	No	0.166032	2.057	1.491	0.5658	0.3948	1.433	21.67	0.304497
	Test details
	Test name	Unpaired t test with Welch correction
	Variance assumption	Individual variance for each group
	Multiple comparisons	Set P value threshold
	Method	Holm-Šídák method
	Alpha	0.05
Fig. 7D	Experiment 1																																							Experiment 2
	Time periods (hr)	Dock8wt/wt																		Dock8cpm/cpm																				Time periods (hr)	Dock8wt/wt
	0-2	39.726	32.2148	28.8889	22.1557	23.4043	37.6712	25	26.0204	31.7647	36.1963	24.2236	32.4675	25.1656	31.7365	34.8571	33.3333	32.5301	33.3333	21.2766	20.2797	19.5946	19.8675	20.5479	13.4228	19.1781	16.6667	16.2338	18.1818	23.3333	26.6667	19.8198	17.7419	14.6853	14.8649	15.894	23.9726			0-2	50.4587	51.7544	34.058	37.415	32.5	40.3509	44.2308	41.8803	37.8641
	2-4	47.7477	39.3443	42.0635	35.865	37.037	38.7016	39.1236	51.2821	57.5397	53.7037	39.8438	42.4383	35.865	31.746	41.8569	48.5009	48.5133	54.6737	19.6078	22.3881	25.4237	36.2319	27.7778	25.641	27.7778	28.8889	28.2486	19.9653	26.4957	29.3501	37.9404	31.4465	22.0459	34.7222	40.7407	27.2727			2.5-4.5	56.3107	60.7843	69.8438	56.6412	40.9091	79.823	56.383	58.7156	68.6792
	4.5-6.5	43.6364	42.2414	36.2654	23.9899	47.491	41.4594	36.5682	32.4074	32.7635	28.5714	35.9375	29.8387	41.6667	37.5	33.9506	39.0071	31.8182	36.8098	19.4932	19.4004	21.6573	16.3934	18.5185	18.5185	22.2222	19.6078	24.0741	20.1835	20.1923	19.2982	22.549	21.1009	16.6667	24.2424	29.0323	28.7234			4.5-6.5	59.633	54.7761	52.2523	63.0709	51	66.789	56.8421	51.8868	46.2366
	7-9	32.7586	29.3103	28.0899	32.9861						27.5157	30.1095	28.0612							21.1538	16.3934	20.8333	19						24.7423	17.1429	31.5789									6.5-8.5	50.4762	36.2903	38.6792	43.9024	43.2692	53.1532	50.495	53.1532	64.5161
	Table Analyzed	Total B cells in conjugates-June2020		Time (hr)	Below threshold?	P value	Mean of Dock8wt/wt	Mean of Dock8cpm/cpm	Difference	SE of difference	t ratio	df	Adjusted P Value																											Table Analyzed	Total B cells in conjugates-March2020		Time (hr)	Below threshold?	P value	Mean of Dock8wt/wt	Mean of Dock8cpm/cpm	Difference	SE of difference
				0-2	Yes	<0.000001	30.59	19.01	11.58	1.473	7.863	29.67	<0.000001																														0-2	Yes	<0.000001	35.85	19.01	16.84	2.097
	Column A	Dock8wt/wt		2-4	Yes	<0.000001	43.66	28.44	15.22	2.237	6.801	32.51	<0.000001																											Column A	Dock8wt/wt		2-4	Yes	<0.000001	52.95	28.44	24.51	3.257
	vs.	vs.		4.5-6.5	Yes	<0.000001	36.22	21.22	15	1.613	9.301	27.85	<0.000001																											vs.	vs.		4.5-6.5	Yes	<0.000001	50.24	21.22	29.02	2.023
	Column B	Dock8cpm/cpm		7-9	Yes	0.004702	29.83	21.55	8.284	2.151	3.851	8.151	0.004702																											Column B	Dock8cpm/cpm		7-9	Yes	<0.000001	43.62	21.55	22.07	2.894
	Test details																																							Test details
	Test name	Unpaired t test with Welch correction																																						Test name	Unpaired t test with Welch correction
	Variance assumption	Individual variance for each group																																						Variance assumption	Individual variance for each group
	Multiple comparisons	Set P value threshold																																						Multiple comparisons	Set P value threshold
	Method	Holm-Šídák method																																						Method	Holm-Šídák method
	Alpha	0.05																																						Alpha	0.05
Fig. 7G	Number of SiR actin projections at the B-T interface (pooled from 2-3 repeats)
		Dock8wtwt	Dock8cpm/cpm		Mann-Whitney test (non-parametric)						Kolmogorov-Smirnov test (non-parametric)
		3	7		Table Analyzed		Actin Projections in contact area				Table Analyzed		Actin Projections in contact area
		0	5
		2	4		Column B		Dock8cpm/cpm				Column A		Dock8wtwt
		2	3		vs.		vs.				vs.		vs.
		3	6		Column A		Dock8wtwt				Column B		Dock8cpm/cpm
		2	2
		4	6		Mann Whitney test						Kolmogorov-Smirnov test
		2	5		P value		<0.0001				P value		0.0028
		2	3		Exact or approximate P value?		Exact				Exact or approximate P value?		Approximate
		0	5		P value summary		****				P value summary		**
		2	6		Significantly different (P < 0.05)?		Yes				Significantly different (P < 0.05)?		Yes
		2	4		One- or two-tailed P value?		Two-tailed				Kolmogorov-Smirnov D		0.6462
		4	5		Sum of ranks in column A,B		117 , 444
			4		Mann-Whitney U		26
			4
			2		Difference between medians
			4		Median of column A		2.000, n=13
			7		Median of column B		5.000, n=20
			5		Difference: Actual		3
			6		Difference: Hodges-Lehmann		2
[truncated: 27 more columns]

## Sheet: Fig. S3
Fig. S3A		DZ/LZ ratio from scRNASeq data
		Dock8wtwt	Dock8cpmcpm
		1.08809	0.604245
		1.51972	0.806202
		1.52641	0.543956
		Unpaired t test with Welch's correction
		Column B	Dock8cpmcpm
		vs.	vs.
		Column A	Dock8wtwt
		Unpaired t test
		P value	0.0204
		P value summary	*
		Significantly different (P < 0.05)?	Yes
		One- or two-tailed P value?	Two-tailed
		Welch-corrected t, df	t=4.396, df=3.098
Fig. S3B		DZ/LZ ratio from Flow cytometry data
		Dock8wtwt	Dock8cpmcpm
		1.61417	1.33568
		1.68194	1.24099
		1.51263	1.29032
		1.41341	1.48
		1.60756	1.29
		1.76316	1.2
		Unpaired t test with Welch's correction
		Column B	Dock8cpm/cpm
		vs.	vs.
		Column A	Dock8wt/wt
		Unpaired t test
		P value	0.0012
		P value summary	**
		Significantly different (P < 0.05)?	Yes
		One- or two-tailed P value?	Two-tailed
		Welch-corrected t, df	t=4.567, df=9.478
Fig. S3E		IRF4+ CD138+ non-GC B cells
		CD45.2 Dock8wt/wt BCL2.Tg	CD45.2 Dock8cpm/cpm BCL2.Tg	CD45.1 from Dock8wt/wt group	CD45.1 from Dock8cpm/cpm group
		4.54	1.29	2.98	2.01
		2.79	1.04	2.26	2.04
		3.24	1.23	2.07	2.71
		2.61	1.11	2.86	2.88
		IRF4+ CD138+ Unpaired t test with Welch's correction			IRF4+ CD138+ Unpaired t test with Welch's correction
		Column B	CD45.2 Dock8cpm/cpm BCL2.Tg		Column B	CD45.1 from Dock8cpm/cpm group
		vs.	vs.		vs.	vs.
		Column A	CD45.2 Dock8wt/wt BCL2.Tg		Column A	CD45.1 from Dock8wt/wt group
		Unpaired t test			Unpaired t test
		P value	0.0155		P value	0.6902
		P value summary	*		P value summary	ns
		Significantly different (P < 0.05)?	Yes		Significantly different (P < 0.05)?	No
		One- or two-tailed P value?	Two-tailed		One- or two-tailed P value?	Two-tailed
		Welch-corrected t, df	t=4.843, df=3.101		Welch-corrected t, df	t=0.4185, df=5.999
Fig. S3G		BATFhi GC B cells							IRF4+ GC B cells
		CD45.2 Dock8wt/wt BCL2.Tg	CD45.2 Dock8cpm/cpm BCL2.Tg	CD45.1 from Dock8wt/wt group	CD45.1 from Dock8cpm/cpm group				CD45.2 Dock8wt/wt BCL2.Tg	CD45.2 Dock8cpm/cpm BCL2.Tg	CD45.1 from Dock8wt/wt group	CD45.1 from Dock8cpm/cpm group
		1.09	0.39	0.95	0.56	Replicate 1			1.5	0.68	0.26	0.55	Replicate 1
		1.58	0.38	0.536667	0.62				0.97	0.63	0.84	0.45
		0.55	0.22	0.666667	0.36				1.31	0.4	0.41	1.1
		2.75	0.23	0.573333	0.37				0.84	0.7	0.38	0.28
		3.33	1.07	1.7	3.09	Replicate 2			0.83	0.18	0.82	0.73	Replicate 2
		2.04	0.67	2.6	3.65				0.74	0.12	1.04	0.7
		2.07	0.93	3.9	3.4				0.94	0.54	1.189	0.73
		1.71	0.76	4.21	2.17				0.57	0.2	0.96	1.25
	Average	1.89	0.58125	1.89208	1.7775			Average	0.9625	0.43125	0.737375	0.72375
		BATFhi Unpaired t test with Welch's correction			BATFhi Unpaired t test with Welch's correction				IRF4+ Unpaired t test with Welch's correction			IRF4+ Unpaired t test with Welch's correction
		Column B	CD45.2 Dock8cpm/cpm BCL2.Tg		Column D	CD45.1 from Dock8cpm/cpm group			Column B	CD45.2 Dock8cpm/cpm BCL2.Tg		Column D	CD45.1 from Dock8cpm/cpm group
		vs.	vs.		vs.	vs.			vs.	vs.		vs.	vs.
		Column A	CD45.2 Dock8wt/wt BCL2.Tg		Column C	CD45.1 from Dock8wt/wt group			Column A	CD45.2 Dock8wt/wt BCL2.Tg		Column C	CD45.1 from Dock8wt/wt group
		Unpaired t test			Unpaired t test				Unpaired t test			Unpaired t test
		P value	0.0035		P value	0.8793			P value	0.0018		P value	0.9358
		P value summary	**		P value summary	ns			P value summary	**		P value summary	ns
		Significantly different (P < 0.05)?	Yes		Significantly different (P < 0.05)?	No			Significantly different (P < 0.05)?	Yes		Significantly different (P < 0.05)?	No
		One- or two-tailed P value?	Two-tailed		One- or two-tailed P value?	Two-tailed			One- or two-tailed P value?	Two-tailed		One- or two-tailed P value?	Two-tailed
		Welch-corrected t, df	t=3.945, df=8.851		Welch-corrected t, df	t=0.1547, df=13.98			Welch-corrected t, df	t=3.887, df=13.26		Welch-corrected t, df	t=0.08199, df=13.94
		Power calculations							Power calculations
		Minimum n per group for WT BCL2 vs CPM BCL2 = 7							Minimum n per group for WT BCL2 vs CPM BCL2 = 7

## Sheet: Fig. S4
Fig. S4A		BCL6 MFI			IL21R MFI
		BCL2 Dock8wt/wt	BCL2 Dock8cpm/cpm		BCL2 Dock8wt/wt	BCL2 Dock8cpm/cpm
		40638	23594	Replicate 1	982	1295	Replicate 1
		30232	31338		972	1051
		30817	31189		1051	1127
		31869	28005		1125	1010
		26637	34167		1018	1237
		23989	22184		943	1206
		32958	26321		1181	1230
		30088	31716		1006	1101
		26510	23206		1168	1110
		27021	26321	Replicate 2	791	800	Replicate 2
		35251	24742		725	703
		29027	21614		665	710
		30305	33678		710	794
		28072	22555		905	952
		27673	21563		660	606
		25050	19570	Replicate 3	869	899	Replicate 3
		26550	39590		788	943
		26760	20560		725	918
		28990	42460		743	1097
		26190	34000		803	899
		40910	17910		777	835
		Table Analyzed	BCL6		Table Analyzed	IL21R
		Column B	BCL2 Dock8cpm/cpm		Column B	BCL2 Dock8cpm/cpm
		vs.	vs.		vs.	vs.
		Column A	BCL2 Dock8wt/wt		Column A	BCL2 Dock8wt/wt
		Unpaired t test with Welch's correction			Unpaired t test with Welch's correction
		P value	0.195		P value	0.108
		P value summary	ns		P value summary	ns
		Significantly different (P < 0.05)?	No		Significantly different (P < 0.05)?	No
		One- or two-tailed P value?	Two-tailed		One- or two-tailed P value?	Two-tailed
		Welch-corrected t, df	t=1.321, df=35.04		Welch-corrected t, df	t=1.645, df=39.02
Fig. S4B		CD69 MFI			CD86 MFI
		BCL2 Dock8wt/wt	BCL2 Dock8cpm/cpm		BCL2 Dock8wt/wt	BCL2 Dock8cpm/cpm
		3795	2480	Replicate 1	4722	3510	Replicate 1
		4380	3270		3978	4068
		3830	2400		4212	3792
		4300	2725		4728	3048
		3845	2850		4026	3150
		3199	3117	Replicate 2	4127	3747	Replicate 2
		3174	2695		3845	2811
		3187	2437		3202	2168
		3297	2855		4002	3278
		3475	2706		4098	3240
		3219	2866		3818	3248
					1504.67	1207.33
		Table Analyzed	CD69		Table Analyzed	CD86
		Column B	BCL2 Dock8cpm/cpm		Column B	BCL2 Dock8cpm/cpm
		vs.	vs.		vs.	vs.
		Column A	BCL2 Dock8wt/wt		Column A	BCL2 Dock8wt/wt
		Unpaired t test with Welch's correction			Unpaired t test with Welch's correction
		P value	<0.0001		P value	0.0009
		P value summary	****		P value summary	***
		Significantly different (P < 0.05)?	Yes		Significantly different (P < 0.05)?	Yes
		One- or two-tailed P value?	Two-tailed		One- or two-tailed P value?	Two-tailed
		Welch-corrected t, df	t=5.347, df=16.45		Welch-corrected t, df	t=3.932, df=19.18
Fig. S4C		ICAM1 MFI			ICAM2 MFI			SLAMF1 MFI
		BCL2 Dock8wt/wt	BCL2 Dock8cpm/cpm		BCL2 Dock8wt/wt	BCL2 Dock8cpm/cpm		BCL2 Dock8wt/wt	BCL2 Dock8cpm/cpm
		838.5	608	Replicate 1	1487	1104	Replicate 1	1310	1216	Replicate 1
		912	761.5		1402	1067		1437	1106
		877.5	578		1501	1051		1489	1348
		992	604.5		1535	1159		1509	1223
		757.5	554		1582	1123		1456	1292
		827.5	500		1532	1432
								1558	1470	Replicate 2
		1021	759	Replicate 2	1499.33	1107.33	Replicate 2	1609	1484
		1030	852		1424	1184.67		1547	1498
		1195	832		1459.33	1156.67		1567	1345
		1045	825		1378.67	1145.33		1481	1392
		948	878		1493.33	1074.67
					1504.67	1207.33		1281.5	1070	Replicate 3
								1269.5	1094.5
								1304.5	1064
								1245	1053.5
		Table Analyzed	ICAM1		Table Analyzed	ICAM2		Table Analyzed	SLAMF1
		Column B	BCL2 Dock8cpm/cpm		Column B	BCL2 Dock8cpm/cpm		Column B	BCL2 Dock8cpm/cpm
		vs.	vs.		vs.	vs.		vs.	vs.
		Column A	BCL2 Dock8wt/wt		Column A	BCL2 Dock8wt/wt		Column A	BCL2 Dock8wt/wt
		Unpaired t test with Welch's correction			Unpaired t test with Welch's correction			Unpaired t test with Welch's correction
		P value	0.0003		P value	<0.0001		P value	0.0049
		P value summary	***		P value summary	****		P value summary	**
		Significantly different (P < 0.05)?	Yes		Significantly different (P < 0.05)?	Yes		Significantly different (P < 0.05)?	Yes
		One- or two-tailed P value?	Two-tailed		One- or two-tailed P value?	Two-tailed		One- or two-tailed P value?	Two-tailed
		Welch-corrected t, df	t=4.388, df=19.79		Welch-corrected t, df	t=9.896, df=17.67		Welch-corrected t, df	t=3.095, df=24.27
Fig. S4D	Mouse BCL2 protein
	B220+ CD19+ B cells	Dock8wt/wt						Dock8cpm/cpm
	nonTg	854	929	910	354	546	353	694	705	718	448	450	453
	BCL2.Tg	262	266	265	417	431	424	448	450	453	417	431	424
		Replicate 1			Replicate 2			Replicate 1			Replicate 2
	Ordinary one-way ANOVA Multiple comparisons						ANOVA summary
	Number of families	1					F	4.627
	Number of comparisons per family	6					P value	0.0129
	Alpha	0.05					P value summary	*
							Significant diff. among means (P < 0.05)?	Yes
	Tukey's multiple comparisons test	Mean Diff.	95.00% CI of diff.	Below threshold?	Summary	Adjusted P Value	R squared	0.4097
	Dock8wt/wt vs. Dock8cpm/cpm	79.67	-178.6 to 338.0	No	ns	0.8235
	Dock8wt/wt vs. Dock8wt/wt BCL2	313.5	55.21 to 571.8	Yes	*	0.014
	Dock8wt/wt vs. Dock8cpm/cpm BCL2	220.5	-37.79 to 478.8	No	ns	0.1116
	Dock8cpm/cpm vs. Dock8wt/wt BCL2	233.8	-24.45 to 492.1	No	ns	0.0848
	Dock8cpm/cpm vs. Dock8cpm/cpm BCL2	140.8	-117.5 to 399.1	No	ns	0.4413
	Dock8wt/wt BCL2 vs. Dock8cpm/cpm BCL2	-93	-351.3 to 165.3	No	ns	0.7468
	Human BCL2 protein
	B220+ CD19+ B cells	Dock8wt/wt						Dock8cpm/cpm
	nonTg	13.1	10.5	13.1	7.7	7.7	12.8	2.57	5.13	13.85	10.3	10.3	10.3
	BCL2.Tg	5359	6439	5404	6474	6502	6545	6703	5631	6602	5393	5416	5381
		Replicate 1			Replicate 2			Replicate 1			Replicate 2
	Ordinary one-way ANOVA Multiple comparisons						ANOVA summary
	Number of families	1					F	397
	Number of comparisons per family	6					P value	<0.0001
	Alpha	0.05					P value summary	****
							Significant diff. among means (P < 0.05)?	Yes
	Tukey's multiple comparisons test	Mean Diff.	95.00% CI of diff.	Below threshold?	Summary	Adjusted P Value	R squared	0.9835
	Dock8wt/wt vs. Dock8cpm/cpm	2.075	-683.9 to 688.0	No	ns	>0.9999
	Dock8wt/wt vs. Dock8wt/wt BCL2	-6110	-6796 to -5424	Yes	****	<0.0001
	Dock8wt/wt vs. Dock8cpm/cpm BCL2	-5844	-6529 to -5158	Yes	****	<0.0001
	Dock8cpm/cpm vs. Dock8wt/wt BCL2	-6112	-6798 to -5426	Yes	****	<0.0001
	Dock8cpm/cpm vs. Dock8cpm/cpm BCL2	-5846	-6532 to -5160	Yes	****	<0.0001
	Dock8wt/wt BCL2 vs. Dock8cpm/cpm BCL2	266.2	-419.8 to 952.1	No	ns	0.7018

## Sheet: Fig. S5
Fig. S5A		T cell proliferation at 72 hours after in vivo transfer (each column is a biological replicate (from pooled cells transferred and recovered from 1 mouse))
			Dock8wt/wt group												Dock8cpm/cpm group
		0	0.12			0.75		2.75	1.67	3.33	0.52	0.8	0.77	0	0.2			2.03		2.66	3.69	2.72	1.74	1.27	0.69	0.74
		10	5.1	7.33	4.41	2.76	9.52	4.07	2.89	16.91	2.6	8	10.31	5.92	1.25	1.59	1.38	27	2.12	1.48	2.64	1.82	0.49	0.7	0.75	0.38
		100	47.8	43	42.3	42.9	33.9	48.7	48.9	56	46.9	59.1	50.7	61	27.5	29.7	24.2	34	42.6	48.9	16.6	14.3	13.6	8.91	13.8	11.3
		500	88.2	84.2	85.6	89.6	86.8	90.4				86.2	87.6	90.3	50.6	61.6	65	56.4	65.2	71				85	72	77
		1000							91.38	89.7	88.5	89.5	86.8	88.6							89.5	88.74	87.6	91.8	89.3	88.5
			Multiple unpaired t tests
			Table Analyzed	In vivo T cell proliferation at 72h			Below threshold?	P value	Mean of Dock8wt/wt MD4 B cells	Mean of Dock8cpm/cpm MD4 B cells	Difference	SE of difference	t ratio	df	Adjusted P Value
						0	No	0.317938	1.19	1.749	-0.5589	0.5422	1.031	16	0.534791
			Column A	Dock8wt/wt MD4 B cells		10	No	0.208799	6.652	3.467	3.185	2.46	1.295	22	0.504709
			vs.	vs.		100	Yes	1.1e-05	48.43	23.78	24.65	4.357	5.657	22	5.5e-05
			Column B	Dock8cpm/cpm MD4 B cells		500	Yes	3e-05	87.66	67.09	20.57	3.575	5.753	16	0.000119
						1000	No	0.854633	89.08	89.24	-0.16	0.851	0.188	10	0.854633
			Test details
			Test name	Unpaired t test with Welch correction
			Variance assumption	Individual variance for each group
			Multiple comparisons	Set P value threshold
			Method	Holm-Šídák method
			Alpha	0.05
		B cell proliferation at 72 hours after in vivo transfer (each column is a biological replicate (from pooled cells transferred and recovered from 1 mouse))
			Dock8wt/wt MD4 B cells												Dock8cpm/cpm MD4 B cells
		0	1.22			0.98		0.62	3.35	0.32	1.26	0	5.94	1.02	1.29			0.97		0.55	2.21	3.8	2.8	2.33	1.8	1.93
		10	11.34	7.26	6.67	5.26	8.11	8.35	5.77	3.42	5.6	4.31	7.6	3.41	5.07	6.14	4.08	6.6	6.43	4.83	3.94	1.44	0.95	2.86	0	1.3
		100	10.3	12.26	10.4	9.14	13.61	9.32	14.8	13.7	13.9	16.6	14.6	14	7.68	6.85	8.06		7.01	7.62	5.59	11	11.6	5.95	10.3	10
		500	26.9	24.9	23.9	24.6	20.5	20.9				24.2	24.8	26.6	22.3	13.9	22.1	21.9	20	21.6				23.2	16.8	11.9
		1000							27.6	21.5	26.9	23.6	22.1	21							22.9	24	26.1	28.4	17.5	20.2
			Multiple unpaired t tests
			Table Analyzed	In vivo B cell proliferation at 72h			Below threshold?	P value	Mean of Dock8wt/wt MD4 B cells	Mean of Dock8cpm/cpm MD4 B cells	Difference	SE of difference	t ratio	df	Adjusted P Value
						0	No	0.647928	1.634	1.964	-0.33	0.7048	0.4682	12.1	0.876046
			Column A	Dock8wt/wt MD4 B cells		10	Yes	0.006966	6.425	3.637	2.788	0.9368	2.976	22	0.027573
			vs.	vs.		100	Yes	0.000121	12.72	8.333	4.386	0.9319	4.707	20.92	0.000606
			Column B	Dock8cpm/cpm MD4 B cells		500	Yes	0.008645	24.14	19.3	4.844	1.552	3.121	12.24	0.027573
						1000	No	0.768853	23.78	23.18	0.6	1.981	0.3028	9.077	0.876046
			Test details
			Test name	Unpaired t test with Welch correction
			Variance assumption	Individual variance for each group
			Multiple comparisons	Set P value threshold
			Method	Holm-Šídák method
			Alpha	0.05
Fig. S5C		CD69 MFI (T cells) (each column is an independent biological replicate (with cells pooled from multiple donors))															CD25 MFI (T cells) (each column is an independent biological replicate (with cells pooled from multiple donors))															CD44 MFI (T cells) (each column is an independent biological replicate (with cells pooled cfrom multiple donors))
			WT						CPM									WT			CPM												WT			CPM
		0	200	57	75.2	94.4	100.4	291	59	48.85	73.2	14.3	94	291			0	136.8	189.4	131.4	116.2	97.8	155.8									0	60.876	84.283	45.6089	51.709	43.521	57.5447
		0.5			428		768	657			704		728	535			0.5	564	600	542	742	800	858									0.5	250.98	267	188.128	330.19	356	316.902
		1	559	1101	392.4	1546	964	874	366	668.5	1320	635	1024	636			1	2496	2776	2718	3234	2462	2520									1	1110.72	1235.32	943.418	1439.13	1095.59	930.762
		5	3455	3187.5	2040	3334	3088	2643	2227	2337	2524	2779	3088	1851			5	10816	10140	10082	15158	12278	12336									5	4813.12	4512.3	3499.46	6745.31	5463.71	4556.3
		10	4008	3561	4000	4154	3656	3167	4642	3476	2964	2433.5	3840	2205			10	12866	15308	15250	12434	14278	14336									10	5725.37	6812.06	5293.27	5533.13	6353.71	5295
		50	5531	4567.5	5288	4862	6040	4911	4163	4679	5136	3873	3312	5162			50	17882	19892	19834	18330	19260	19318									50	7957.49	8851.94	7084.38	8156.85	8570.7	7135.1
		Multiple unpaired t tests															Multiple unpaired t tests															Multiple unpaired t tests
		Table Analyzed	T cells: CD69 MFI on Day 1			Below threshold?	P value	Mean of WT	Mean of CPM	Difference	SE of difference	t ratio	df	Adjusted P Value			Table Analyzed	T cells: CD25 MFI on Day 1			Below threshold?	P value	Mean of WT	Mean of CPM	Difference	SE of difference	t ratio	df	Adjusted P Value			Table Analyzed	T cells: CD44 MFI on Day 1			Below threshold?	P value	Mean of WT	Mean of CPM	Difference	SE of difference	t ratio	df	Adjusted P Value
					0	No	0.48597	136.3	96.73	39.61	54.73	0.7237	9.926	0.86418						0	No	0.31043	152.5	123.3	29.27	25.2	1.161	3.976	0.77389						0	No	0.38061	63.59	50.92	12.66	11.96	1.059	2.514	0.852817
		Column A	WT		0.5	No	0.765035	617.7	655.7	-38	117.1	0.3246	3.297	0.86418			Column A	WT		0.5	No	0.00895	568.7	800	-231.3	37.51	6.167	2.957	0.05251			Column A	WT		0.5	No	0.036734	235.4	334.4	-98.99	26.67	3.712	2.865	0.20113
		vs.	vs.		1	No	0.559514	906.1	774.9	131.2	217	0.6044	9.673	0.86418			vs.	vs.		1	No	0.79649	2663	2739	-75.33	262.5	0.287	2.466	0.94808			vs.	vs.		1	No	0.754414	1096	1155	-58.67	172	0.3412	3.158	0.97762
		Column B	CPM		5	No	0.110897	2958	2468	490.3	279.3	1.755	9.628	0.444401			Column B	CPM		5	No	0.08437	10346	13257	-2911	979.2	2.973	2.245	0.35643			Column B	CPM		5	No	0.167928	4275	5588	-1313	749.1	1.754	3.358	0.601155
					10	No	0.258374	3758	3260	497.6	402.2	1.237	6.578	0.69749						10	No	0.48271	14475	13683	792	1018	0.7776	3.768	0.86158						10	No	0.718194	5944	5727	216.3	554	0.3904	3.607	0.97762
		Test details			50	No	0.05613	5200	4388	812.4	371.4	2.188	9.106	0.292914			Test details			50	No	0.77215	19203	18969	233.3	734	0.3179	2.89	0.94808			Test details			50	No	0.988311	7965	7954	10.39	665.1	0.01562	3.878	0.988311
		Test name	Unpaired t test with Welch correction														Test name	Unpaired t test														Test name	Unpaired t test
		Variance assumption	Individual variance for each group														Variance assumption	Individual variance for each row														Variance assumption	Individual variance for each row
		Multiple comparisons	Set P value threshold														Multiple comparisons	Set P value threshold														Multiple comparisons	Set P value threshold
		Method	Holm-Šídák method														Method	Holm-Šídák method														Method	Holm-Šídák method
		Alpha	0.05														Alpha	0.05														Alpha	0.05
Fig. S5D		T cell proliferation (each column is an independent biological replicate)
		Days	Dock8wt/wt							Dock8cpm/cpm
		1	0.626	0.911	0.59					0.565	0.45	0.65
		2	0.823	1.388	0.562	1.603	3.415	1.16		0.623	0.694	0.43774	1.77	2.264	1.333
		3	67.22	76.62	76.824	74.689	70.429			53.96	54.86	62.58	66.4	56.49
		4	92	82.2	83.92	84.62	79.9	83.3	79.6	73.79	74.22	62.97	75.4	67.69
		Multiple unpaired t tests
		Table Analyzed	5ng/ml OVAHEL_T cells		Days	Below threshold?	P value	Mean of Dock8wt/wt	Mean of Dock8cpm/cpm	Difference	SE of difference	t ratio	df	Adjusted P Value
					1	No	0.274669	0.709	0.555	0.154	0.1169	1.317	3.178	0.473895
		Column A	Dock8wt/wt		2	No	0.564226	1.492	1.187	0.3049	0.5095	0.5984	9.066	0.564226
		vs.	vs.		3	Yes	0.001853	73.16	58.86	14.3	3.056	4.679	7.546	0.007393
		Column B	Dock8cpm/cpm		4	Yes	0.002469	83.65	70.81	12.83	2.846	4.509	7.325	0.007393
		Test details
		Test name	Unpaired t test with Welch correction
		Variance assumption	Individual variance for each group
		Multiple comparisons	Set P value threshold
		Method	Holm-Šídák method
		Alpha	0.05
Fig. S5E		CD69 MFI (B cells) (each column is an independent biological replicate (with cells pooled from multiple donors))
			WT						CPM
		0	75	79	173	89.2	23.3667	149	95	96	122	134.4	19.9	94.9
		0.5				153.6		254				286		219
		1	875	833	617	152.8	143	327	1010	1018	270	556	87.3333	351
		5	1342	1217	1168	664	454.667	929	1216	1146	602	850	530.333	751
		10	1231	1632	1322	1158	876.333	917	1451	1363	915	936	1063	1056
		50	1603	1307	1616	1582	1892.67	1361	1451	1382	1399	1260	1249	1823
		Multiple unpaired t tests
		Table Analyzed	CD69 MFI on Day 1_B cells			Below threshold?	P value	Mean of WT	Mean of CPM	Difference	SE of difference	t ratio	df	Adjusted P Value
					0	No	0.876476	98.09	93.7	4.394	27.49	0.1598	9.163	0.973153
		Column A	WT		0.5	No	0.51496	203.8	252.5	-48.7	60.35	0.8069	1.743	0.973153
		vs.	vs.		1	No	0.788864	491.3	548.7	-57.42	208.6	0.2753	9.724	0.973153
		Column B	CPM		5	No	0.548466	962.4	849.2	113.2	182	0.6219	9.596	0.973153
					10	No	0.696395	1189	1131	58.72	146	0.4022	9.56	0.973153
		Test details			50	No	0.297791	1560	1427	132.9	121	1.098	10	0.880106
		Test name	Unpaired t test with Welch correction
		Variance assumption	Individual variance for each group
		Multiple comparisons	Set P value threshold
		Method	Holm-Šídák method
		Alpha	0.05
Fig. S5F		B cell proliferation (each column is an independent biological replicate)
			Dock8wt/wt											Dock8cpm/cpm
		1	0.62	0.64	0.74	0.67								0.27	0.68	0.39	0.36
		2	2.08	4.01	5	6.62	13.6	10.5						1.5	1.53	2.89	3.1	8.87	7.59
		3	23.1	21.7	39.6	34.1	20.3	20.5	21.7	24.7	31.9	28.6	25.1	7.72	10.5	16.6	20.4	19.6	28.8	13.1	16.2	20	23.4	20.3
		4	48.2	41	53.68	55.35	30.87	63.28						29.2	38.5	18.08	16.75	15.55
		Multiple unpaired t tests				Below threshold?	P value	Mean of Dock8wt/wt	Mean of Dock8cpm/cpm	Difference	SE of difference	t ratio	df	Adjusted P Value
		Table Analyzed	5ng/ml OVAHEL_B cells		1	No	0.039568	0.6675	0.425	0.2425	0.09255	2.62	6	0.07757
					2	No	0.242067	6.968	4.247	2.722	2.189	1.243	10	0.242067
		Column A	Dock8wt/wt		3	Yes	0.003691	26.48	17.87	8.607	2.619	3.286	20	0.014681
		vs.	vs.		4	Yes	0.004019	48.73	23.62	25.11	6.555	3.831	9	0.014681
		Column B	Dock8cpm/cpm
		Test details
		Test name	Unpaired t test with Welch correction
		Variance assumption	Individual variance for each group
		Multiple comparisons	Set P value threshold
		Method	Holm-Šídák method
		Alpha	0.05

[truncated: 3 more sheets: Fig. S6, Fig. S7, Fig. S8]
