# Supplementary material for: B cells require DOCK8 to elicit and integrate T cell help when antigen is limiting
Source: Sci Immunol. Author manuscript; Available in PMC 2024 Aug 22. (PMC7616390; doi:10.1126/sciimmunol.add4874)
Supplement: movies S1 to S11 [file EMS198076-supplement-movies_S1_to_S11.zip]

Archive with 25 entries (24 files):
- Movies/
- Movies/Movie S10_3D-X-axis_CPM2_B+T+Actin.avi
- __MACOSX/Movies/._Movie S10_3D-X-axis_CPM2_B+T+Actin.avi
- Movies/.DS_Store
- __MACOSX/Movies/._.DS_Store
- Movies/Movie S8_3D-X-axis_WT2_B+T+Actin.avi
- __MACOSX/Movies/._Movie S8_3D-X-axis_WT2_B+T+Actin.avi
- Movies/Movie S3_B-T_Conjugates_4.5-6.5hr.avi
- __MACOSX/Movies/._Movie S3_B-T_Conjugates_4.5-6.5hr.avi
- Movies/Movie S11_3D-Y-axis_CPM2_B+T+Actin.avi
- __MACOSX/Movies/._Movie S11_3D-Y-axis_CPM2_B+T+Actin.avi
- Movies/Movie S1_B-T_Conjugates_0-2hr.avi
- __MACOSX/Movies/._Movie S1_B-T_Conjugates_0-2hr.avi
- Movies/Movie S9_3D-Y-axis_WT2_B+T+Actin.avi
- __MACOSX/Movies/._Movie S9_3D-Y-axis_WT2_B+T+Actin.avi
- Movies/Movie S7_CPM2_B+T+Actin_Zstack.avi
- __MACOSX/Movies/._Movie S7_CPM2_B+T+Actin_Zstack.avi
- Movies/Movie S4_WT1_B+T+Actin_time-course.avi
- __MACOSX/Movies/._Movie S4_WT1_B+T+Actin_time-course.avi
- Movies/Movie S5_WT2_B+T+Actin_Zstack.avi
- __MACOSX/Movies/._Movie S5_WT2_B+T+Actin_Zstack.avi
- Movies/Movie S2_B-T_Conjugates_2-4hr.avi
- __MACOSX/Movies/._Movie S2_B-T_Conjugates_2-4hr.avi
- Movies/Movie S6_CPM1_B+T+Actin_timecourse.avi
- __MACOSX/Movies/._Movie S6_CPM1_B+T+Actin_timecourse.avi
